# Supplementary material for: NF-κB/p52 augments ETS1 binding genome-wide to promote glioma progression
Source: Commun Biol. 2023 Apr 22;6:445. doi: 10.1038/s42003-023-04821-2 (PMC10122670; doi:10.1038/s42003-023-04821-2)
Supplement: Supplementary file 3 — Supplementary Data 1 [file 42003_2023_4821_MOESM3_ESM.xlsx]

## Sheet: Figure 1c
ETS1 ChIP-seq peak distribution
Annotation	Number of Untreated ETS1 peaks	Number of TWEAK ETS1 peaks
Exon	41	45
Intergenic	419	443
Intron	269	279
Non-coding	14	18
Promoter	2778	2943
TTS	21	24
UTR	14	9

## Sheet: Figure 2a
RNA pol2 differential peaks
Peak ID	Log2FoldChange	p.value	Regulation status
chr8:100451346-100452417	3.97087	2.46714e-09	Significantly Upregulated (342)
chr7:158430663-158432551	3.46078	7.48191e-09	Significantly Upregulated + TWEAK ETS1 overlap (70)
chr17:43607945-43608940	3.07584	2.91193e-08	Significantly Upregulated (342)
chr4:86910551-86911309	3.61579	8.84344e-08	Significantly Upregulated (342)
chr12:109463142-109463866	-3.14619	8.7892e-07	Significantly Downregulated (433)
chr11:102316531-102319013	2.59941	3.75576e-06	Significantly Upregulated (342)
chr20:56374097-56374390	-4.29769	3.84581e-06	Significantly Downregulated (433)
chr4:74035621-74037386	2.63015	9.98929e-06	Significantly Upregulated (342)
chr10:102405489-102411162	1.86014	3.19275e-05	Significantly Upregulated (342)
chr2:156565359-156565687	-4.27799	3.23791e-05	Significantly Downregulated (433)
chr13:44922554-44922970	-3.573	3.65452e-05	Significantly Downregulated (433)
chr9:120894512-120897644	2.4203	5.78188e-05	Significantly Upregulated (342)
chr8:32765618-32766340	3.11955	8.66402e-05	Significantly Upregulated (342)
chrX:152637782-152638233	2.81983	0.000101576	Significantly Upregulated (342)
chr10:14604059-14605780	2.27231	0.000105368	Significantly Upregulated (342)
chr7:92641482-92642717	2.39279	0.000110356	Significantly Upregulated (342)
chr8:66612891-66613797	1.99291	0.000129444	Significantly Upregulated (342)
chr6:44265225-44265716	1.8861	0.000206687	Significantly Upregulated (342)
chrX:123814721-123815101	3.9925	0.000216696	Significantly Upregulated (342)
chr6:14117634-14118153	3.06655	0.000255059	Significantly Upregulated (342)
chr4:74094641-74100068	1.51694	0.000290332	Significantly Upregulated (342)
chr10:102396383-102398468	2.45132	0.000329393	Significantly Upregulated + TWEAK ETS1 overlap (70)
chr2:219452835-219454533	-1.90724	0.000355357	Significantly Downregulated (433)
chr20:38164702-38165435	1.98993	0.000379156	Significantly Upregulated (342)
chr2:197628014-197628660	2.18556	0.000411266	Significantly Upregulated (342)
chr1:145892228-145892660	-2.58446	0.000457959	Significantly Downregulated (433)
chr13:23375100-23375595	2.53778	0.000481125	Significantly Upregulated (342)
chr17:73341870-73342813	2.34783	0.000496495	Significantly Upregulated (342)
chr8:32755541-32756640	2.25067	0.000503676	Significantly Upregulated (342)
chr20:50979392-50982081	1.98054	0.000544065	Significantly Upregulated (342)
chr17:61325269-61326759	1.58354	0.000568705	Significantly Upregulated (342)
chr17:38700926-38702955	1.82596	0.000577563	Significantly Upregulated + TWEAK ETS1 overlap (70)
chr8:133220694-133236623	-1.64721	0.000584649	Significantly Downregulated (433)
chr10:58611737-58612116	-3.56151	0.000586892	Significantly Downregulated (433)
chr1:109370313-109371771	-1.98289	0.000621842	Significantly Downregulated (433)
chr11:102405662-102408273	2.08057	0.000644026	Significantly Upregulated (342)
chr17:64129432-64131099	1.67993	0.000717805	Significantly Upregulated (342)
chr16:82683476-82684278	2.50332	0.000728992	Significantly Upregulated (342)
chr2:215359405-215361884	-1.64523	0.000805769	Significantly Downregulated (433)
chr12:24909438-24909967	2.27765	0.000839176	Significantly Upregulated (342)
chr19:55519062-55519435	-2.68007	0.000933971	Significantly Downregulated (433)
chr9:38032567-38032807	4.14986	0.000950136	Significantly Upregulated (342)
chr8:143972869-143973744	1.91835	0.00100771	Significantly Upregulated + TWEAK ETS1 overlap (70)
chr2:215352957-215358398	-1.43903	0.00102626	Significantly Downregulated (433)
chr16:31917285-31918761	2.05286	0.00103503	Significantly Upregulated (342)
chr8:9074713-9075258	-2.17719	0.00106447	Significantly Downregulated (433)
chr22:45602713-45604027	1.9394	0.00109241	Significantly Upregulated (342)
chr10:79347261-79351443	1.4459	0.00110973	Significantly Upregulated (342)
chr9:120924878-120926804	1.52652	0.00122194	Significantly Upregulated (342)
chr8:32680602-32681194	2.71589	0.00123903	Significantly Upregulated (342)
chr7:93879410-93891016	1.28727	0.00130766	Significantly Upregulated + TWEAK ETS1 overlap (70)
chr8:30061424-30062172	-2.43007	0.00131648	Significantly Downregulated (433)
chr2:215389963-215390741	-2.22622	0.00138063	Significantly Downregulated (433)
chr3:27440797-27441268	-3.42381	0.00139915	Significantly Downregulated (433)
chr11:115919520-115920390	2.37243	0.00141143	Significantly Upregulated (342)
chr20:62065682-62066793	1.81973	0.00144821	Significantly Upregulated (342)
chr4:102439428-102440130	-2.35598	0.00148572	Significantly Downregulated (433)
chr19:1116397-1117081	2.69	0.00153409	Significantly Upregulated (342)
chr3:106728267-106729007	-2.08887	0.00157901	Significantly Downregulated (433)
chr7:99389376-99389859	2.69988	0.00158676	Significantly Upregulated (342)
chr8:133242440-133244330	-1.69346	0.00162976	Significantly Downregulated (433)
chr2:105391176-105391908	-2.48898	0.00177603	Significantly Downregulated (433)
chr7:47784077-47784592	-2.2684	0.00184713	Significantly Downregulated (433)
chr5:53104591-53104925	2.67574	0.00186702	Significantly Upregulated (342)
chr7:108910417-108911272	-2.0045	0.00196121	Significantly Downregulated (433)
chr1:220300501-220300929	-2.09045	0.00197414	Significantly Downregulated (433)
chr2:167783498-167784144	-1.95127	0.00197524	Significantly Downregulated (433)
chr12:27331096-27333470	1.50111	0.00205624	Significantly Upregulated (342)
chr22:39305237-39307059	2.08552	0.00207182	Significantly Upregulated (342)
chrX:132023119-132023521	2.29002	0.00210291	Significantly Upregulated (342)
chr17:39939827-39940184	3.10411	0.00211088	Significantly Upregulated (342)
chr16:81625548-81626545	2.12354	0.00212397	Significantly Upregulated (342)
chr8:65711348-65711707	-2.79274	0.00214078	Significantly Downregulated (433)
chr14:77376865-77377323	-2.21036	0.00224836	Significantly Downregulated (433)
chr2:215393268-215394496	-1.91333	0.00240612	Significantly Downregulated (433)
chr5:126353608-126354411	-1.7779	0.00244817	Significantly Downregulated (433)
chr5:96692732-96693026	3.85442	0.0025586	Significantly Upregulated (342)
chr2:237537003-237537530	-2.12519	0.00256442	Significantly Downregulated (433)
chr10:100350602-100366452	-1.73692	0.00266029	Significantly Downregulated (433)
chr2:215362293-215363609	-1.87055	0.00276561	Significantly Downregulated (433)
chr12:50220332-50222776	-1.29028	0.00285128	Significantly Downregulated (433)
chr9:35059951-35060645	2.15384	0.00291511	Significantly Upregulated (342)
chr4:71186642-71187027	2.09918	0.00293634	Significantly Upregulated + TWEAK ETS1 overlap (70)
chr8:47659230-47660182	-1.73014	0.0029832	Significantly Downregulated (433)
chr14:35398476-35405021	1.61084	0.00304999	Significantly Upregulated (342)
chr10:4812752-4813220	-2.44211	0.00306179	Significantly Downregulated (433)
chr2:215391014-215392652	-2.00169	0.00306842	Significantly Downregulated (433)
chr8:32775178-32777195	1.57661	0.00309692	Significantly Upregulated (342)
chr8:23682703-23683097	1.91988	0.00315047	Significantly Upregulated + TWEAK ETS1 overlap (70)
chr3:65945063-65946875	-1.69492	0.00325338	Significantly Downregulated (433)
chr3:126982457-126983457	1.91488	0.00337675	Significantly Upregulated (342)
chr7:131026135-131027102	-1.80719	0.00338015	Significantly Downregulated (433)
chr12:75479948-75481923	-1.34127	0.00342629	Significantly Downregulated (433)
chr1:150213558-150214133	-1.74324	0.00350612	Significantly Downregulated (433)
chr14:102777196-102777796	1.87915	0.00357888	Significantly Upregulated (342)
chr6:142902762-142903232	2.45792	0.00358053	Significantly Upregulated (342)
chr7:105044302-105044623	-2.41212	0.0035823	Significantly Downregulated (433)
chr20:62501723-62502535	1.79047	0.00358415	Significantly Upregulated + TWEAK ETS1 overlap (70)
chr3:100041401-100041765	-2.36511	0.00364525	Significantly Downregulated (433)
chr8:32654705-32655221	2.58807	0.00365317	Significantly Upregulated (342)
chr12:71665024-71666022	1.86917	0.00365506	Significantly Upregulated (342)
chr8:144325982-144327230	1.46812	0.00367498	Significantly Upregulated + TWEAK ETS1 overlap (70)
chr12:92124555-92124875	2.67292	0.00374723	Significantly Upregulated (342)
chr8:93846525-93847365	-1.65147	0.00380212	Significantly Downregulated (433)
chr8:78804274-78804808	2.23627	0.00382051	Significantly Upregulated + TWEAK ETS1 overlap (70)
chr3:45047654-45048553	1.93356	0.00397372	Significantly Upregulated (342)
chr11:34357687-34358197	1.474	0.00397895	Significantly Upregulated + TWEAK ETS1 overlap (70)
chr8:73294125-73295042	1.55781	0.00397924	Significantly Upregulated + TWEAK ETS1 overlap (70)
chr17:8195489-8196017	2.23272	0.0040007	Significantly Upregulated (342)
chr8:11891196-11892005	-1.88896	0.0040814	Significantly Downregulated (433)
chr1:99645940-99649563	-1.4099	0.00411702	Significantly Downregulated (433)
chr15:100915504-100919498	1.38995	0.00411803	Significantly Upregulated (342)
chr17:64546365-64546787	-2.46997	0.00415198	Significantly Downregulated (433)
chr13:114137773-114140506	1.92733	0.00417753	Significantly Upregulated (342)
chr1:230072461-230074178	1.63424	0.00421375	Significantly Upregulated + TWEAK ETS1 overlap (70)
chr2:215367507-215370340	-1.4758	0.00426627	Significantly Downregulated (433)
chr16:87867964-87869995	1.56045	0.00427897	Significantly Upregulated + TWEAK ETS1 overlap (70)
chr5:172830333-172831401	1.7645	0.00428622	Significantly Upregulated (342)
chr11:102400740-102402120	1.84825	0.00430186	Significantly Upregulated (342)
chr2:229746879-229747299	-2.65126	0.00433683	Significantly Downregulated (433)
chr7:134779024-134782363	-1.53717	0.00434033	Significantly Downregulated (433)
chr1:205321490-205321883	2.03192	0.00438542	Significantly Upregulated (342)
chr11:65984172-65984619	2.85602	0.00439117	Significantly Upregulated (342)
chr20:46557484-46559068	1.41943	0.00442084	Significantly Upregulated (342)
chr10:13642443-13643825	-1.70076	0.00453775	Significantly Downregulated (433)
chr1:33784926-33785274	-2.7438	0.00458588	Significantly Downregulated (433)
chr14:21207485-21208233	2.22662	0.00462794	Significantly Upregulated (342)
chr6:131946054-131951560	-1.26858	0.00469996	Significantly Downregulated (433)
chr3:11570304-11570737	2.46733	0.00489785	Significantly Upregulated (342)
chr2:215376754-215382756	-1.27074	0.00494056	Significantly Downregulated (433)
chr1:238647536-238648727	-1.43193	0.00494973	Significantly Downregulated (433)
chr1:224658100-224660440	-1.52444	0.00504005	Significantly Downregulated (433)
chr20:53941033-53941603	-1.83256	0.00518493	Significantly Downregulated (433)
chr1:46017527-46018157	-2.63165	0.00519891	Significantly Downregulated (433)
chr9:116401997-116402937	-1.79302	0.00522155	Significantly Downregulated (433)
chr7:36405561-36406401	1.95483	0.00528081	Significantly Upregulated (342)
chr7:33921619-33922213	-1.95988	0.00528894	Significantly Downregulated (433)
chr14:74510717-74511126	3.04546	0.00531779	Significantly Upregulated (342)
chr11:102345433-102348511	1.34097	0.00537891	Significantly Upregulated (342)
chr2:225100634-225101133	-1.82219	0.00538121	Significantly Downregulated (433)
chr12:50208852-50209391	-1.92954	0.00541802	Significantly Downregulated (433)
chr6:111669950-111670172	3.28388	0.0055012	Significantly Upregulated (342)
chr14:54211376-54211882	-1.71506	0.00553799	Significantly Downregulated (433)
chr12:62618083-62618431	-2.28878	0.00559058	Significantly Downregulated (433)
chr1:32335758-32336397	2.05067	0.00559319	Significantly Upregulated (342)
chr10:126663151-126663557	-2.5438	0.00569971	Significantly Downregulated (433)
chr20:38926141-38926973	1.58728	0.00570488	Significantly Upregulated + TWEAK ETS1 overlap (70)
chr8:58659417-58660144	-1.6668	0.00575225	Significantly Downregulated + TWEAK ETS1 overlap (23)
chr10:102401125-102402127	1.91751	0.00577558	Significantly Upregulated + TWEAK ETS1 overlap (70)
chr16:58158289-58158997	-2.33937	0.00580015	Significantly Downregulated (433)
chr2:101434121-101436543	1.48981	0.00591151	Significantly Upregulated (342)
chr18:22169395-22170250	1.40489	0.00592929	Significantly Upregulated + TWEAK ETS1 overlap (70)
chr21:41641194-41644058	1.40481	0.00601149	Significantly Upregulated (342)
chr20:32450800-32451195	2.79841	0.00615377	Significantly Upregulated (342)
chr6:95740767-95741329	-1.56635	0.00619695	Significantly Downregulated (433)
chr1:150765545-150766045	1.70393	0.00624635	Significantly Upregulated (342)
chr13:44922089-44922355	-2.66232	0.0062928	Significantly Downregulated (433)
chr3:11642253-11643050	-1.63112	0.00630052	Significantly Downregulated (433)
chr19:12666404-12667400	1.78762	0.00637191	Significantly Upregulated (342)
chr5:82011903-82012311	-3.01851	0.00642824	Significantly Downregulated (433)
chr11:64181488-64181986	-1.8293	0.00644055	Significantly Downregulated (433)
chr7:112986032-112986560	-2.22937	0.00646025	Significantly Downregulated (433)
chr8:115668753-115669665	-1.6196	0.00683268	Significantly Downregulated (433)
chr3:197275831-197276856	-1.73863	0.00691765	Significantly Downregulated (433)
chr9:116403148-116404772	-1.45195	0.00700025	Significantly Downregulated (433)
chr20:57391271-57391643	2.4224	0.00702607	Significantly Upregulated (342)
chr18:58998515-58999006	-1.93214	0.00708165	Significantly Downregulated (433)
chr12:108672936-108673232	-2.20473	0.0071236	Significantly Downregulated (433)
chr8:18922041-18922287	-2.37727	0.00713157	Significantly Downregulated (433)
chr14:24188256-24189100	1.52934	0.00718922	Significantly Upregulated + TWEAK ETS1 overlap (70)
chr5:91364667-91370649	-1.31207	0.00722475	Significantly Downregulated (433)
chr22:50783354-50784072	3.6813	0.00730249	Significantly Upregulated (342)
chr8:23760671-23762253	1.36134	0.00730861	Significantly Upregulated (342)
chr19:46132825-46133506	-2.09093	0.00731455	Significantly Downregulated (433)
chr1:67386053-67386864	1.9496	0.00732291	Significantly Upregulated (342)
chrX:71532050-71535688	1.25228	0.00735232	Significantly Upregulated (342)
chr15:67142450-67143381	-2.07955	0.00743252	Significantly Downregulated (433)
chr2:113896803-113897222	-3.07607	0.00749214	Significantly Downregulated (433)
chr3:128835358-128836369	2.13389	0.00750176	Significantly Upregulated (342)
chr20:51345072-51347353	1.56601	0.00751576	Significantly Upregulated (342)
chr15:92957937-92958407	-1.87627	0.00756109	Significantly Downregulated (433)
chr17:37509666-37510125	-2.46933	0.00763066	Significantly Downregulated (433)
chr6:117448830-117449120	-2.08731	0.00767225	Significantly Downregulated (433)
chr19:1026463-1026870	-1.73316	0.00768194	Significantly Downregulated + TWEAK ETS1 overlap (23)
chr1:198682017-198682443	-1.87473	0.00769697	Significantly Downregulated (433)
chr5:44875732-44876138	-2.25015	0.00772353	Significantly Downregulated (433)
chr2:55111669-55112147	-1.8426	0.0077386	Significantly Downregulated (433)
chr17:15946425-15946917	-2.05504	0.00776173	Significantly Downregulated + TWEAK ETS1 overlap (23)
chrX:154541838-154542283	2.67481	0.0077945	Significantly Upregulated (342)
chr8:103392762-103393051	-2.68978	0.00793253	Significantly Downregulated (433)
chr1:9691104-9691626	-1.7465	0.00802059	Significantly Downregulated (433)
chr2:127408183-127408577	-2.07612	0.00804171	Significantly Downregulated (433)
chr16:15602102-15602473	-2.11664	0.00804331	Significantly Downregulated (433)
chr16:29611626-29613889	1.34526	0.00807995	Significantly Upregulated + TWEAK ETS1 overlap (70)
chr18:3249919-3252554	-1.47933	0.00813772	Significantly Downregulated (433)
chr6:15257700-15258054	4.17902	0.00816241	Significantly Upregulated (342)
chr9:94182348-94182742	-2.03161	0.00831148	Significantly Downregulated (433)
chr7:130982288-130982573	-2.48175	0.00831398	Significantly Downregulated (433)
chrX:129905699-129906406	-1.94941	0.00832274	Significantly Downregulated (433)
chr17:8123821-8124245	1.82608	0.00832484	Significantly Upregulated + TWEAK ETS1 overlap (70)
chr5:91375145-91377410	-1.38031	0.0084654	Significantly Downregulated (433)
chr14:55691587-55691908	2.76289	0.0085018	Significantly Upregulated (342)
chr11:43923671-43923994	2.15571	0.00856185	Significantly Upregulated (342)
chr15:60407706-60408697	1.80337	0.00859135	Significantly Upregulated (342)
chr4:153651251-153652652	1.38399	0.00884858	Significantly Upregulated (342)
chr3:62603565-62604797	-1.18817	0.00885106	Significantly Downregulated (433)
chr17:74430540-74431206	-1.69159	0.00912196	Significantly Downregulated + TWEAK ETS1 overlap (23)
chr8:115656765-115657002	-2.67363	0.00916886	Significantly Downregulated (433)
chr4:158911393-158912266	-1.47173	0.00935748	Significantly Downregulated (433)
chr10:126384070-126384439	-2.05928	0.00954538	Significantly Downregulated + TWEAK ETS1 overlap (23)
chr6:151067924-151068434	-1.47992	0.00957892	Significantly Downregulated (433)
chr12:109713663-109714028	2.03819	0.00962624	Significantly Upregulated (342)
chr2:105353017-105353635	-1.68447	0.00963491	Significantly Downregulated (433)
chr6:113858461-113859234	1.64096	0.00963682	Significantly Upregulated (342)
chr11:119316952-119317260	2.4988	0.00963973	Significantly Upregulated + TWEAK ETS1 overlap (70)
chr12:69534350-69535476	-1.64011	0.00972795	Significantly Downregulated (433)
chr10:68527247-68527925	1.41309	0.00978212	Significantly Upregulated (342)
chr4:85743305-85743916	-1.96409	0.00981118	Significantly Downregulated (433)
chr8:69071152-69071828	-1.71685	0.00985058	Significantly Downregulated (433)
chr2:135052105-135052667	-1.27541	0.00986627	Significantly Downregulated (433)
chr4:153114658-153116110	1.43067	0.00996841	Significantly Upregulated (342)
chr8:100623190-100623959	-1.50449	0.0100889	Significantly Downregulated (433)
chr12:89946831-89948309	1.41327	0.0101	Significantly Upregulated (342)
chr5:149561757-149562089	-1.77873	0.0101563	Significantly Downregulated (433)
chr10:79446409-79446842	-2.35952	0.0103704	Significantly Downregulated (433)
chr12:14508868-14509233	2.41606	0.0103713	Significantly Upregulated (342)
chr12:64088449-64089035	-1.5409	0.0103811	Significantly Downregulated (433)
chr22:24433817-24436857	1.29832	0.0103997	Significantly Upregulated (342)
chr11:12123191-12124263	-1.41675	0.010401	Significantly Downregulated (433)
chr12:120528584-120529437	-1.44361	0.0104895	Significantly Downregulated (433)
chr22:33920527-33921131	1.85637	0.0105351	Significantly Upregulated (342)
chr10:86711154-86711563	-2.05909	0.0105378	Significantly Downregulated + TWEAK ETS1 overlap (23)
chr9:115595734-115596995	-1.59983	0.0105413	Significantly Downregulated (433)
chr11:64868363-64870971	1.15081	0.0106873	Significantly Upregulated (342)
chr1:99650076-99651926	-1.78388	0.0107798	Significantly Downregulated (433)
chr8:144783475-144784224	1.81165	0.0108375	Significantly Upregulated (342)
chr1:34045301-34045745	2.59577	0.0112536	Significantly Upregulated (342)
chr5:72138546-72139423	-1.46878	0.0112746	Significantly Downregulated (433)
chr15:100909010-100909557	3.52579	0.0112828	Significantly Upregulated (342)
chr6:163579847-163581124	-1.53175	0.0113642	Significantly Downregulated (433)
chr18:14953087-14954481	-1.48074	0.011374	Significantly Downregulated (433)
chr8:26375616-26376128	-1.9357	0.0113784	Significantly Downregulated (433)
chr16:77722468-77722819	-1.60696	0.011568	Significantly Downregulated (433)
chr1:111735392-111737396	-1.30439	0.0116193	Significantly Downregulated + TWEAK ETS1 overlap (23)
chr7:1458193-1460255	1.2923	0.0116622	Significantly Upregulated (342)
chr14:103712728-103713188	-2.04523	0.0117208	Significantly Downregulated (433)
chr11:65317866-65318155	-2.40856	0.0117339	Significantly Downregulated + TWEAK ETS1 overlap (23)
chr5:151067806-151068674	1.72411	0.0117593	Significantly Upregulated (342)
chr5:98108376-98110627	1.34413	0.0117991	Significantly Upregulated (342)
chr16:48444670-48445510	-1.73278	0.0119738	Significantly Downregulated (433)
chr22:28443436-28443670	-1.95634	0.0120465	Significantly Downregulated (433)
chr14:67619655-67620318	1.6596	0.0121184	Significantly Upregulated (342)
chr5:78629082-78629605	-1.93025	0.0121771	Significantly Downregulated (433)
chr14:22651101-22651595	1.99257	0.0121988	Significantly Upregulated (342)
chr8:23852183-23852912	1.82357	0.0122157	Significantly Upregulated (342)
chr16:53130198-53131361	1.50883	0.0122612	Significantly Upregulated (342)
chr2:222948756-222949634	-1.66263	0.0122642	Significantly Downregulated (433)
chr3:55477421-55477931	-1.67862	0.0124466	Significantly Downregulated (433)
chr2:216212652-216213441	-1.76419	0.012454	Significantly Downregulated (433)
chr15:89090634-89091589	-1.4877	0.0124971	Significantly Downregulated (433)
chr10:12333537-12333848	-1.78104	0.0125046	Significantly Downregulated (433)
chr8:124580601-124580842	-2.87141	0.0125085	Significantly Downregulated (433)
chr3:45182920-45183698	-1.5118	0.0125346	Significantly Downregulated (433)
chr10:49177260-49178358	1.52057	0.0126306	Significantly Upregulated (342)
chr7:155227417-155227807	2.00416	0.0126926	Significantly Upregulated (342)
chr8:32756766-32757484	1.91567	0.0127236	Significantly Upregulated (342)
chr1:212671313-212671935	-2.08605	0.0127331	Significantly Downregulated (433)
chr12:127273217-127275480	1.10567	0.0127571	Significantly Upregulated (342)
chr16:66918934-66927581	1.41202	0.0128485	Significantly Upregulated + TWEAK ETS1 overlap (70)
chr16:1379081-1379781	1.70032	0.0129183	Significantly Upregulated (342)
chr17:7841366-7848209	1.29963	0.013044	Significantly Upregulated (342)
chr6:43059043-43059472	2.02705	0.0130743	Significantly Upregulated (342)
chr20:51630137-51631840	1.53435	0.0131326	Significantly Upregulated (342)
chrX:115593407-115593717	-2.25888	0.013179	Significantly Downregulated (433)
chr1:200863947-200864717	-1.59982	0.0132309	Significantly Downregulated (433)
chr5:78497469-78498176	-1.63269	0.0132407	Significantly Downregulated (433)
chr10:79351545-79358360	1.19861	0.0132439	Significantly Upregulated (342)
chr16:21298270-21298616	2.20265	0.0132939	Significantly Upregulated + TWEAK ETS1 overlap (70)
chr1:36464246-36464704	-1.48263	0.0133658	Significantly Downregulated (433)
chr15:90959812-90961010	1.46686	0.0133914	Significantly Upregulated + TWEAK ETS1 overlap (70)
chr18:8948410-8949635	-1.40505	0.0136351	Significantly Downregulated (433)
chr5:113089883-113090591	-1.71894	0.013744	Significantly Downregulated (433)
chr2:108593845-108595458	-1.25679	0.0137826	Significantly Downregulated (433)
chr4:74037648-74039450	1.28287	0.0138124	Significantly Upregulated (342)
chrX:48487549-48488368	2.11937	0.0138267	Significantly Upregulated (342)
chr5:38853968-38854608	-1.66162	0.0138386	Significantly Downregulated (433)
chr17:38850607-38851131	1.9171	0.0138424	Significantly Upregulated (342)
chr7:30651278-30652954	1.59719	0.013902	Significantly Upregulated (342)
chr4:5820850-5821150	1.82947	0.0139151	Significantly Upregulated (342)
chr2:241487682-241488321	2.01315	0.0139777	Significantly Upregulated (342)
chr1:209675324-209675714	1.85018	0.0140734	Significantly Upregulated + TWEAK ETS1 overlap (70)
chr3:15645861-15646764	-1.44562	0.0141295	Significantly Downregulated (433)
chr17:82037048-82037828	1.82314	0.0141581	Significantly Upregulated (342)
chr1:6594601-6597272	1.39263	0.0142735	Significantly Upregulated (342)
chr17:64476253-64476605	-2.19146	0.0142955	Significantly Downregulated (433)
chr21:42094022-42094675	-1.59336	0.0143029	Significantly Downregulated (433)
chr1:85575822-85578176	-1.15555	0.0143623	Significantly Downregulated (433)
chr9:38068448-38069505	1.3822	0.0144584	Significantly Upregulated (342)
chr5:180297667-180301222	1.12114	0.0144734	Significantly Upregulated (342)
chr8:29049459-29050043	-1.86544	0.0144882	Significantly Downregulated (433)
chr6:85478810-85479474	-1.61965	0.0145034	Significantly Downregulated (433)
chr12:53492516-53494567	1.39949	0.014538	Significantly Upregulated (342)
chr4:94459530-94461460	-1.69238	0.0145485	Significantly Downregulated (433)
chr2:199303152-199304462	-1.45255	0.0146341	Significantly Downregulated (433)
chr1:223706965-223708120	-1.29561	0.0146352	Significantly Downregulated (433)
chr2:100741905-100743361	1.59104	0.0147004	Significantly Upregulated (342)
chr11:64876994-64879320	1.23385	0.0147407	Significantly Upregulated + TWEAK ETS1 overlap (70)
chr1:224383412-224383792	-1.61189	0.0147906	Significantly Downregulated (433)
chr20:45968859-45969846	1.31541	0.0148024	Significantly Upregulated + TWEAK ETS1 overlap (70)
chr13:52455266-52455610	-1.72643	0.0149784	Significantly Downregulated (433)
chr17:50364127-50364381	2.13605	0.015168	Significantly Upregulated (342)
chr1:119646024-119647675	1.30604	0.0151748	Significantly Upregulated (342)
chr10:109062308-109063210	-1.13672	0.0152192	Significantly Downregulated + TWEAK ETS1 overlap (23)
chr20:63288562-63288973	2.4689	0.0152681	Significantly Upregulated (342)
chr14:77713175-77713901	-1.65099	0.0152838	Significantly Downregulated (433)
chr9:127397005-127397467	1.9583	0.0152954	Significantly Upregulated (342)
chr7:33874124-33875585	-1.41756	0.0153016	Significantly Downregulated (433)
chr6:158817985-158818401	1.47166	0.0153158	Significantly Upregulated (342)
chr8:61502394-61502798	-2.09959	0.0153437	Significantly Downregulated (433)
chr2:46902470-46902990	-1.76728	0.015435	Significantly Downregulated (433)
chr1:43649629-43649926	-1.98087	0.0154473	Significantly Downregulated (433)
chr2:101428619-101429354	1.74548	0.0154497	Significantly Upregulated (342)
chr20:51350323-51355171	1.36925	0.0155948	Significantly Upregulated (342)
chr6:113631095-113632786	1.37428	0.0157029	Significantly Upregulated (342)
chr7:106233527-106245536	1.15842	0.0157534	Significantly Upregulated (342)
chr2:38065198-38066566	-1.34635	0.0157626	Significantly Downregulated (433)
chr6:144007717-144008469	1.44514	0.015781	Significantly Upregulated (342)
chr12:67698714-67699075	-1.66032	0.015799	Significantly Downregulated (433)
chr11:122186681-122187061	-2.27027	0.0158107	Significantly Downregulated (433)
chr17:80134678-80136395	1.59565	0.0158613	Significantly Upregulated (342)
chr3:105717995-105718388	-2.48176	0.0159838	Significantly Downregulated (433)
chr8:142611783-142614838	1.21935	0.0160872	Significantly Upregulated (342)
chrX:17375890-17377644	1.52865	0.0161146	Significantly Upregulated (342)
chr5:65122117-65122699	1.77214	0.0163467	Significantly Upregulated (342)
chr21:38303193-38303573	-2.1018	0.0163538	Significantly Downregulated (433)
chr2:224038681-224039618	1.46467	0.0163574	Significantly Upregulated + TWEAK ETS1 overlap (70)
chr9:116228626-116229840	-1.46549	0.01655	Significantly Downregulated (433)
chr1:63547734-63548804	-1.41384	0.0166226	Significantly Downregulated (433)
chr20:32440984-32441356	-2.11085	0.0166402	Significantly Downregulated (433)
chr7:158721265-158722453	-2.02702	0.016642	Significantly Downregulated (433)
chr1:210393719-210394537	-1.83348	0.0166618	Significantly Downregulated (433)
chr8:29063477-29063962	-1.88945	0.0167202	Significantly Downregulated (433)
chr20:33401384-33401796	-1.51982	0.0170689	Significantly Downregulated + TWEAK ETS1 overlap (23)
chr12:27193920-27194368	-1.71652	0.0171505	Significantly Downregulated (433)
chr22:50541364-50541853	-1.56004	0.0172054	Significantly Downregulated (433)
chr10:801766-802206	2.06514	0.0172424	Significantly Upregulated (342)
chr15:90505540-90506268	-1.47501	0.0173684	Significantly Downregulated (433)
chr10:24866970-24867421	-1.58518	0.0173847	Significantly Downregulated (433)
chr22:38302579-38304145	1.45262	0.0174594	Significantly Upregulated (342)
chr3:149514203-149515062	-1.50826	0.0176276	Significantly Downregulated (433)
chr2:190961887-190962467	-1.53036	0.0176382	Significantly Downregulated (433)
chr17:20999048-20999472	1.88633	0.0176533	Significantly Upregulated (342)
chr22:39307237-39308021	1.87103	0.0177265	Significantly Upregulated (342)
chr8:18895306-18895854	-1.95522	0.0177927	Significantly Downregulated (433)
chr1:109283211-109283663	-1.53912	0.0178384	Significantly Downregulated (433)
chr2:112482061-112482424	1.84935	0.0178894	Significantly Upregulated (342)
chr1:32932580-32933251	1.72145	0.0179073	Significantly Upregulated (342)
chr4:52712320-52714262	1.26158	0.0180271	Significantly Upregulated (342)
chr5:96735172-96735726	1.8115	0.018162	Significantly Upregulated (342)
chr2:238724565-238724930	2.68941	0.0181938	Significantly Upregulated (342)
chr11:62791106-62792280	1.26081	0.0183135	Significantly Upregulated (342)
chr9:95011990-95012577	-1.5145	0.0183362	Significantly Downregulated (433)
chr4:73746487-73746882	2.63749	0.0184221	Significantly Upregulated (342)
chr15:71279439-71279793	-1.78742	0.0185515	Significantly Downregulated (433)
chr8:47734170-47736359	-1.2031	0.0185726	Significantly Downregulated + TWEAK ETS1 overlap (23)
chr8:22692920-22693708	1.29701	0.0186003	Significantly Upregulated (342)
chr10:32955360-32956307	-1.39533	0.0187389	Significantly Downregulated + TWEAK ETS1 overlap (23)
chr2:203439428-203440003	-1.66425	0.018788	Significantly Downregulated (433)
chr3:196081538-196082340	1.17128	0.0187889	Significantly Upregulated + TWEAK ETS1 overlap (70)
chr1:94160679-94161059	-2.68915	0.0188106	Significantly Downregulated (433)
chr9:92221375-92221969	-1.67719	0.0188138	Significantly Downregulated (433)
chr2:206443500-206443769	2.33479	0.0188793	Significantly Upregulated (342)
chr21:35563590-35565360	-1.12602	0.0189294	Significantly Downregulated (433)
chr9:114505182-114505959	1.58914	0.0189372	Significantly Upregulated (342)
chr1:93701506-93702084	-1.74682	0.0190644	Significantly Downregulated (433)
chr17:31386543-31387064	-2.05953	0.0190896	Significantly Downregulated (433)
chr2:23419174-23419530	1.73974	0.019093	Significantly Upregulated (342)
chr9:32551462-32551919	-1.83163	0.0191407	Significantly Downregulated (433)
chr8:54268793-54269186	-1.64654	0.0191476	Significantly Downregulated (433)
chr20:62642101-62642910	1.40955	0.0192636	Significantly Upregulated + TWEAK ETS1 overlap (70)
chr16:11742124-11743353	1.3222	0.0192693	Significantly Upregulated (342)
chr5:91372624-91373845	-1.43641	0.0192698	Significantly Downregulated (433)
chr4:930992-932781	1.26008	0.0192756	Significantly Upregulated + TWEAK ETS1 overlap (70)
chr9:116405390-116406373	-1.52468	0.0193542	Significantly Downregulated (433)
chr2:230908529-230908786	2.82648	0.0193828	Significantly Upregulated (342)
chr15:88913043-88913530	1.57688	0.0194467	Significantly Upregulated (342)
chr8:29195470-29196147	-1.39763	0.0195393	Significantly Downregulated (433)
chr8:130929512-130930025	2.09063	0.0195399	Significantly Upregulated (342)
chr8:38459192-38459607	1.6182	0.0195617	Significantly Upregulated (342)
chr21:46191931-46192319	-2.4646	0.0196181	Significantly Downregulated (433)
chr12:76083296-76085735	1.15902	0.0196213	Significantly Upregulated (342)
chr8:32779565-32780679	1.38438	0.0196419	Significantly Upregulated (342)
chr7:93873705-93874460	1.69397	0.0196452	Significantly Upregulated (342)
chr10:74000154-74002457	-1.19442	0.019665	Significantly Downregulated (433)
chr11:2377156-2377663	1.40829	0.0197334	Significantly Upregulated (342)
chr4:6886049-6887136	-1.47824	0.019927	Significantly Downregulated (433)
chr1:62783823-62784323	-1.34275	0.0200755	Significantly Downregulated (433)
chr20:25247435-25248341	1.49176	0.0200781	Significantly Upregulated (342)
chr17:48481849-48485189	-1.14219	0.0200995	Significantly Downregulated (433)
chr20:62587920-62588847	1.42625	0.0201152	Significantly Upregulated (342)
chr6:131807463-131808423	1.18998	0.0201485	Significantly Upregulated (342)
chr2:65576912-65577426	-1.4106	0.0202657	Significantly Downregulated (433)
chr1:246238913-246239388	-1.97568	0.0203958	Significantly Downregulated (433)
chr7:130355995-130357065	-1.18628	0.0204127	Significantly Downregulated (433)
chr14:55146083-55148445	-1.12697	0.020528	Significantly Downregulated (433)
chr7:93874642-93875394	1.52893	0.0205586	Significantly Upregulated (342)
chr2:205711925-205713887	1.19014	0.020561	Significantly Upregulated (342)
chr7:134785157-134786407	-1.49367	0.0207572	Significantly Downregulated (433)
chr17:82097461-82099130	1.14221	0.0208079	Significantly Upregulated (342)
chr17:35082361-35082762	-2.01222	0.0209334	Significantly Downregulated (433)
chr21:33580928-33581991	-1.33876	0.0209662	Significantly Downregulated (433)
chr2:134119808-134120118	1.94375	0.0210229	Significantly Upregulated + TWEAK ETS1 overlap (70)
chr1:224330224-224330535	-2.3342	0.0210332	Significantly Downregulated (433)
chr15:89821959-89822542	1.36262	0.0210816	Significantly Upregulated (342)
chr3:149508989-149511534	-1.12099	0.0210885	Significantly Downregulated (433)
chr13:76886007-76887072	1.20614	0.0211193	Significantly Upregulated + TWEAK ETS1 overlap (70)
chr9:114281293-114282330	1.44356	0.0211246	Significantly Upregulated (342)
chr1:176206989-176207974	1.22727	0.0212448	Significantly Upregulated (342)
chr9:114175028-114176098	1.34594	0.0213095	Significantly Upregulated (342)
chr10:11334400-11335620	-1.25934	0.0213408	Significantly Downregulated (433)
chr1:244841338-244841650	3.78769	0.0215267	Significantly Upregulated (342)
chr2:215383255-215384045	-1.51661	0.021527	Significantly Downregulated (433)
chr15:63121525-63122930	1.08984	0.0216963	Significantly Upregulated (342)
chr19:12933358-12933871	-1.31011	0.0217437	Significantly Downregulated (433)
chr7:4973894-4974340	-1.7563	0.0217705	Significantly Downregulated + TWEAK ETS1 overlap (23)
chr4:118743074-118743317	2.57613	0.0219338	Significantly Upregulated (342)
chr3:10246049-10246682	1.63801	0.0219893	Significantly Upregulated (342)
chr2:215363693-215365899	-1.21212	0.0220249	Significantly Downregulated (433)
chr4:39820095-39821293	-1.37878	0.0220399	Significantly Downregulated (433)
chr19:50787917-50788769	1.41815	0.0221144	Significantly Upregulated (342)
chr7:32586483-32588306	-1.13457	0.0222829	Significantly Downregulated (433)
chr10:93480623-93481036	-1.76966	0.0223415	Significantly Downregulated (433)
chr3:184249324-184249532	-2.05347	0.0223569	Significantly Downregulated (433)
chr20:1322995-1323271	-1.65564	0.0223604	Significantly Downregulated (433)
chr7:107944990-107945246	-1.80833	0.0224087	Significantly Downregulated (433)
chr5:114412869-114413279	-2.50048	0.022429	Significantly Downregulated (433)
chr12:111504992-111505695	-1.65182	0.0224456	Significantly Downregulated (433)
chr1:224542800-224543670	-1.38556	0.0225208	Significantly Downregulated (433)
chr2:33167508-33168096	-1.84041	0.0225293	Significantly Downregulated (433)
chr15:100914318-100915313	1.57401	0.0225474	Significantly Upregulated (342)
chr5:180326342-180328440	1.37055	0.0226492	Significantly Upregulated (342)
chr6:37239762-37240330	-1.49378	0.0227204	Significantly Downregulated (433)
chr12:64171675-64172076	-1.60948	0.0227776	Significantly Downregulated (433)
chr10:122499411-122500235	-1.51396	0.0228058	Significantly Downregulated (433)
chr17:77887558-77887992	1.81799	0.0230526	Significantly Upregulated (342)
chr5:88784995-88786047	-1.34818	0.0230696	Significantly Downregulated (433)
chr15:44530292-44531130	-1.46272	0.0231324	Significantly Downregulated (433)
chr1:183633870-183634448	-1.52519	0.0231553	Significantly Downregulated (433)
chr21:35051239-35051722	1.54471	0.0231787	Significantly Upregulated (342)
chr12:12911273-12911610	-2.02657	0.0231807	Significantly Downregulated (433)
chr7:2757231-2758394	1.38264	0.0232784	Significantly Upregulated (342)
chr12:6708980-6709562	1.55557	0.0233356	Significantly Upregulated (342)
chr10:45726897-45727719	-1.72365	0.0233957	Significantly Downregulated (433)
chr3:44106209-44106567	-1.63201	0.0234064	Significantly Downregulated (433)
chr10:32949890-32950574	-1.50927	0.0234968	Significantly Downregulated (433)
chr6:3063628-3064412	1.23308	0.0235151	Significantly Upregulated (342)
chr3:88146970-88147403	-1.92556	0.0235348	Significantly Downregulated (433)
chr3:109126464-109127552	-1.20773	0.023542	Significantly Downregulated (433)
chr5:78627597-78628549	-1.52138	0.0235446	Significantly Downregulated (433)
chr6:56447915-56449587	-1.31859	0.0235854	Significantly Downregulated (433)
chr8:1763603-1764212	1.44366	0.0235859	Significantly Upregulated (342)
chr14_GL000194v1_random:100439-101610	1.38874	0.0235919	Significantly Upregulated (342)
chr7:140176759-140177352	1.59297	0.0235979	Significantly Upregulated (342)
chr1:37478256-37480189	1.21348	0.0236062	Significantly Upregulated (342)
chr7:19958417-19958856	-1.74772	0.0236316	Significantly Downregulated (433)
chr9:37119871-37121310	1.19032	0.0237512	Significantly Upregulated (342)
chr18:55219572-55220766	-1.45931	0.0237784	Significantly Downregulated (433)
chr3:125044499-125045217	-2.09212	0.0238355	Significantly Downregulated (433)
chr12:57189904-57191749	-1.13124	0.0238556	Significantly Downregulated (433)
chr22:38348183-38348650	1.95697	0.0239178	Significantly Upregulated (342)
chr1:146997903-146998406	-3.60642	0.023942	Significantly Downregulated (433)
chr16:57643005-57643551	1.55382	0.0240286	Significantly Upregulated (342)
chr2:112828437-112829986	1.21863	0.0240617	Significantly Upregulated (342)
chr1:183279306-183279989	1.49671	0.0240818	Significantly Upregulated (342)
chr7:137942415-137942992	-1.51785	0.0240825	Significantly Downregulated (433)
chr6:41941873-41942445	-1.72939	0.024122	Significantly Downregulated (433)
chr2:9630187-9631554	1.07553	0.0242277	Significantly Upregulated (342)
chr8:23335770-23338874	1.24879	0.0243877	Significantly Upregulated (342)
chr2:215385805-215389216	-1.32214	0.0245073	Significantly Downregulated (433)
chr1:1780872-1781191	-2.1536	0.0245926	Significantly Downregulated (433)
chr4:94410393-94411687	-1.31262	0.0246717	Significantly Downregulated (433)
chr9:4792462-4793296	1.32552	0.0248268	Significantly Upregulated (342)
chr20:62888973-62889280	2.26429	0.0248956	Significantly Upregulated (342)
chr2:191624931-191626821	-1.10913	0.0249689	Significantly Downregulated (433)
chr8:38074041-38074725	-2.33468	0.0249743	Significantly Downregulated (433)
chr1:222370290-222371974	-1.08947	0.0249906	Significantly Downregulated (433)
chr1:156303626-156303954	-1.97394	0.0250163	Significantly Downregulated (433)
chr1:224764158-224765036	-1.38375	0.025018	Significantly Downregulated (433)
chr5:180329506-180330146	1.90736	0.025026	Significantly Upregulated (342)
chr20:5750397-5750752	-2.2027	0.0251207	Significantly Downregulated (433)
chr6:33613608-33613885	-1.61746	0.0252226	Significantly Downregulated (433)
chr3:149603394-149603922	-1.57774	0.025245	Significantly Downregulated (433)
chr8:117998506-117998985	1.53514	0.0253764	Significantly Upregulated (342)
chr17:7588403-7589727	1.57168	0.025405	Significantly Upregulated (342)
chr18:57780866-57781430	-1.50281	0.0254138	Significantly Downregulated (433)
chr22:37560176-37560759	1.31701	0.0254514	Significantly Upregulated (342)
chr1:9306666-9307300	-1.85578	0.0254875	Significantly Downregulated (433)
chr8:32548037-32549484	1.26446	0.0255216	Significantly Upregulated + TWEAK ETS1 overlap (70)
chr8:81720790-81721396	-1.3981	0.0255526	Significantly Downregulated (433)
chr4:176674206-176674521	2.17935	0.025556	Significantly Upregulated (342)
chr20:37294439-37294873	-1.4392	0.0257346	Significantly Downregulated (433)
chr3:69084559-69085168	-1.37728	0.0257399	Significantly Downregulated (433)
chr1:117059316-117061069	1.14252	0.0257998	Significantly Upregulated (342)
chr8:38770237-38771133	-1.28615	0.025834	Significantly Downregulated (433)
chr14:104680329-104681259	-1.3544	0.0258416	Significantly Downregulated (433)
chr18:43661760-43661990	-1.76276	0.0258667	Significantly Downregulated (433)
chr5:98801080-98802339	1.68672	0.0258885	Significantly Upregulated (342)
chr19:2415548-2416162	1.87671	0.0259714	Significantly Upregulated (342)
chr1:12132353-12132742	2.11787	0.0259841	Significantly Upregulated (342)
chr19:31213691-31214596	-1.37634	0.0260479	Significantly Downregulated (433)
chr12:132734560-132735105	-1.89602	0.02611	Significantly Downregulated (433)
chr10:102393534-102396139	1.35039	0.026122	Significantly Upregulated + TWEAK ETS1 overlap (70)
chr7:105056345-105056868	-1.5058	0.0262769	Significantly Downregulated (433)
chr6:26066217-26066804	-2.19865	0.0263275	Significantly Downregulated (433)
chr8:124553445-124554208	1.77702	0.0263637	Significantly Upregulated (342)
chr3:109122150-109123183	-1.26383	0.026389	Significantly Downregulated (433)
chr15:45456590-45457107	1.43563	0.0264007	Significantly Upregulated (342)
chr1:151763236-151763827	-1.376	0.0264093	Significantly Downregulated (433)
chr3:197879658-197882801	1.24125	0.0264455	Significantly Upregulated (342)
chr1:150157279-150160260	-1.32282	0.0264471	Significantly Downregulated (433)
chr19:1020846-1022114	1.09404	0.026605	Significantly Upregulated + TWEAK ETS1 overlap (70)
chr3:86793289-86794762	-1.02203	0.0266297	Significantly Downregulated (433)
chr1:232629389-232629677	2.62889	0.0266537	Significantly Upregulated + TWEAK ETS1 overlap (70)
chr3:148697657-148698182	1.4656	0.026654	Significantly Upregulated + TWEAK ETS1 overlap (70)
chr1:1349330-1349803	1.98626	0.0267743	Significantly Upregulated (342)
chr1:225484792-225485368	-1.79562	0.0268533	Significantly Downregulated (433)
chr21:34073303-34074344	1.15401	0.0269461	Significantly Upregulated (342)
chr2:17976813-17977298	-1.67254	0.0269707	Significantly Downregulated (433)
chr17:48055306-48055943	1.39021	0.027185	Significantly Upregulated (342)
chr6:110958625-110958903	-1.66422	0.0272225	Significantly Downregulated (433)
chr3:149512489-149513696	-1.17286	0.0272945	Significantly Downregulated (433)
chr20:56795105-56795677	-1.30769	0.0274413	Significantly Downregulated (433)
chr8:22366860-22368056	1.13387	0.0275023	Significantly Upregulated + TWEAK ETS1 overlap (70)
chr5:180352422-180353763	1.07495	0.0275593	Significantly Upregulated + TWEAK ETS1 overlap (70)
chr16:68023017-68023497	-1.5272	0.0276694	Significantly Downregulated (433)
chr11:123083650-123084017	1.90445	0.0277029	Significantly Upregulated (342)
chr22:29798917-29799745	-1.64121	0.0277483	Significantly Downregulated (433)
chr12:49628156-49628472	2.20277	0.0277936	Significantly Upregulated (342)
chr3:46113862-46115080	-1.27976	0.0279157	Significantly Downregulated (433)
chr5:72113979-72114632	-1.4727	0.0279821	Significantly Downregulated (433)
chr7:128409727-128410254	-1.54421	0.0280543	Significantly Downregulated + TWEAK ETS1 overlap (23)
chr6:151036246-151036882	-1.55277	0.0281092	Significantly Downregulated (433)
chr15:45157299-45157581	-1.94417	0.0282236	Significantly Downregulated (433)
chr15:87477729-87478187	-1.52171	0.028379	Significantly Downregulated (433)
chr8:29828241-29828624	-1.52623	0.0283961	Significantly Downregulated (433)
chr20:38144187-38145574	1.0885	0.0284321	Significantly Upregulated (342)
chr5:136053354-136054139	-1.33928	0.0284801	Significantly Downregulated (433)
chr14:64232197-64232717	-1.82264	0.0285694	Significantly Downregulated (433)
chr4:55175651-55176672	-1.14869	0.0286295	Significantly Downregulated (433)
chr9:130709164-130709752	2.07028	0.0287719	Significantly Upregulated (342)
chr15:36578907-36579881	-1.35259	0.0288341	Significantly Downregulated (433)
chr2:224468576-224469026	2.15422	0.0288907	Significantly Upregulated (342)
chr2:64628734-64629236	2.03717	0.0289968	Significantly Upregulated (342)
chr7:75738737-75739021	2.03615	0.0290038	Significantly Upregulated (342)
chr22:31346092-31346351	-1.84413	0.0290534	Significantly Downregulated + TWEAK ETS1 overlap (23)
chr16:11915350-11916811	1.11901	0.0290691	Significantly Upregulated + TWEAK ETS1 overlap (70)
chr5:59744478-59746790	1.53511	0.0292087	Significantly Upregulated (342)
chr15:74391488-74392275	1.90393	0.0292115	Significantly Upregulated (342)
chr3:45122690-45125590	-0.958522	0.0292751	Significantly Downregulated (433)
chr10:74115531-74116030	1.92692	0.0293179	Significantly Upregulated (342)
chr2:207071453-207077740	-1.0097	0.0294078	Significantly Downregulated (433)
chr6:158118605-158118911	2.15129	0.0294588	Significantly Upregulated (342)
chr1:223767976-223768626	-2.4419	0.0294731	Significantly Downregulated (433)
chr3:182913003-182913370	-2.22676	0.0295073	Significantly Downregulated (433)
chr2:241270377-241273231	1.22097	0.0297771	Significantly Upregulated (342)
chr5:139358428-139358823	-1.96846	0.0298137	Significantly Downregulated (433)
chr3:10295121-10295619	-1.82432	0.0298264	Significantly Downregulated (433)
chr2:157176786-157177100	2.86853	0.0299273	Significantly Upregulated (342)
chr2:207253738-207254896	-1.25259	0.0303474	Significantly Downregulated (433)
chr8:140512864-140513360	1.62928	0.0303956	Significantly Upregulated (342)
chr7:261934-262552	-1.5956	0.0304056	Significantly Downregulated (433)
chr22:50507512-50507817	-2.08854	0.0304502	Significantly Downregulated (433)
chr7:50533480-50535926	1.21202	0.0305919	Significantly Upregulated (342)
chr3:114384041-114384342	-1.96781	0.0306724	Significantly Downregulated (433)
chr11:66657799-66658845	1.29014	0.0307136	Significantly Upregulated (342)
chr5:132457443-132458426	1.27855	0.0308293	Significantly Upregulated (342)
chr12:10027598-10028439	-1.6013	0.0309339	Significantly Downregulated (433)
chr1:28275707-28276509	1.4952	0.0310998	Significantly Upregulated (342)
chr7:139580808-139581314	2.09654	0.0311053	Significantly Upregulated (342)
chr13:107883661-107884137	1.53825	0.031109	Significantly Upregulated (342)
chr10:79211841-79212599	-1.49373	0.031114	Significantly Downregulated (433)
chr1:155897860-155898465	-1.57688	0.0312071	Significantly Downregulated (433)
chr7:117132235-117133170	-1.2568	0.0312249	Significantly Downregulated (433)
chr7:93232013-93232525	-1.56584	0.0313652	Significantly Downregulated (433)
chr17:79838304-79839940	1.15827	0.0314588	Significantly Upregulated + TWEAK ETS1 overlap (70)
chr6:3324374-3324730	2.13445	0.0314805	Significantly Upregulated (342)
chr1:156748691-156749171	1.56695	0.031677	Significantly Upregulated + TWEAK ETS1 overlap (70)
chrX:48801075-48801463	-1.87978	0.0316832	Significantly Downregulated (433)
chr12:49783196-49784085	-1.51042	0.0318261	Significantly Downregulated (433)
chr3:197279545-197280936	-1.41178	0.031852	Significantly Downregulated (433)
chr16:21273956-21274408	-1.83485	0.03188	Significantly Downregulated (433)
chr3:49357232-49358975	1.03377	0.0319277	Significantly Upregulated (342)
chr10:87978926-87979406	-1.65503	0.0320979	Significantly Downregulated (433)
chr21:46051959-46055037	1.20376	0.0321565	Significantly Upregulated (342)
chr16:4693499-4694364	1.54558	0.0323535	Significantly Upregulated (342)
chr12:104456573-104457480	1.1348	0.0323535	Significantly Upregulated + TWEAK ETS1 overlap (70)
chr4:2746219-2746688	1.5218	0.032393	Significantly Upregulated (342)
chr14:94373473-94374673	1.42725	0.0325417	Significantly Upregulated (342)
chr1:120069064-120070030	1.22706	0.0325816	Significantly Upregulated + TWEAK ETS1 overlap (70)
chr8:26661278-26662356	-1.21152	0.0326251	Significantly Downregulated (433)
chr5:139305261-139305787	1.99708	0.0326851	Significantly Upregulated (342)
chr8:144950445-144951102	-1.53732	0.0327253	Significantly Downregulated (433)
chr3:109118186-109118690	-1.66645	0.0327295	Significantly Downregulated (433)
chr14:54200917-54201192	-2.06306	0.0327359	Significantly Downregulated (433)
chr19:16242982-16243362	-2.06039	0.0329	Significantly Downregulated (433)
chr9:106878893-106879273	-1.87326	0.032907	Significantly Downregulated (433)
chr4:3292969-3293357	1.53164	0.0329451	Significantly Upregulated (342)
chr5:150570712-150571121	-1.62518	0.0332983	Significantly Downregulated (433)
chr6:5435277-5435917	-1.67717	0.033347	Significantly Downregulated (433)
chr4:10081747-10082237	-1.82821	0.0334892	Significantly Downregulated (433)
chr3:47415274-47416418	-1.47451	0.0335185	Significantly Downregulated (433)
chr10:32445786-32446457	-1.26026	0.0335839	Significantly Downregulated (433)
chr1:248857004-248857605	-1.93202	0.0337672	Significantly Downregulated (433)
chr2:105455050-105455703	-1.36147	0.0337759	Significantly Downregulated (433)
chr10:72295211-72299306	0.976096	0.0338272	Significantly Upregulated (342)
chr3:15662765-15663566	-1.30151	0.0338434	Significantly Downregulated (433)
chr10:102402492-102403519	1.38853	0.0340324	Significantly Upregulated + TWEAK ETS1 overlap (70)
chr3:197554376-197555131	-1.53079	0.0340423	Significantly Downregulated + TWEAK ETS1 overlap (23)
chr14:73731894-73732117	-1.8024	0.0341108	Significantly Downregulated (433)
chr1:9317726-9318213	-1.56196	0.0341672	Significantly Downregulated (433)
chr1:111737600-111740465	-0.923231	0.0341682	Significantly Downregulated + TWEAK ETS1 overlap (23)
chr8:101180885-101181247	-1.7476	0.0341773	Significantly Downregulated (433)
chr4:112145317-112145758	1.44551	0.0342219	Significantly Upregulated (342)
chr1:230076928-230079454	1.09987	0.0342841	Significantly Upregulated + TWEAK ETS1 overlap (70)
chr11:9313395-9313671	2.38192	0.0343049	Significantly Upregulated (342)
chr15:59104807-59105671	1.16785	0.0344905	Significantly Upregulated (342)
chr1:99681086-99683566	-1.20886	0.0345182	Significantly Downregulated (433)
chr8:127917326-127918911	-1.14029	0.0346624	Significantly Downregulated (433)
chr3:197864522-197864892	-3.05243	0.0346995	Significantly Downregulated (433)
chr15:40266905-40267193	-2.05157	0.0347837	Significantly Downregulated (433)
chr17:77958071-77958876	1.18993	0.034885	Significantly Upregulated + TWEAK ETS1 overlap (70)
chr9:19408660-19409284	1.23305	0.0349106	Significantly Upregulated (342)
chr18:3247116-3249692	-0.950249	0.0349596	Significantly Downregulated (433)
chr7:128846285-128846719	1.91258	0.0349614	Significantly Upregulated (342)
chr7:24699729-24700482	-1.54882	0.0350817	Significantly Downregulated (433)
chr4:77054171-77055359	-1.21409	0.0351281	Significantly Downregulated (433)
chr7:94065152-94066993	1.10814	0.0351524	Significantly Upregulated (342)
chr6:119627673-119628344	-1.45931	0.0351743	Significantly Downregulated (433)
chr10:79330989-79333816	1.1184	0.0353139	Significantly Upregulated (342)
chr22:39308247-39317283	0.916126	0.0353567	Significantly Upregulated (342)
chr2:84924461-84924869	-1.89503	0.0353931	Significantly Downregulated (433)
chr19:51701558-51702149	-1.40253	0.0354549	Significantly Downregulated (433)
chr3:114056075-114056927	1.21192	0.0356659	Significantly Upregulated (342)
chr15:100879430-100880483	1.1113	0.0357021	Significantly Upregulated + TWEAK ETS1 overlap (70)
chr16:11255452-11256540	1.11983	0.0357063	Significantly Upregulated + TWEAK ETS1 overlap (70)
chr6:37170137-37170437	-1.64078	0.0357511	Significantly Downregulated (433)
chr9:136368037-136369460	1.54275	0.0359468	Significantly Upregulated (342)
chr17:42773145-42773688	-1.25312	0.0359569	Significantly Downregulated + TWEAK ETS1 overlap (23)
chr12:122981458-122982102	1.7002	0.0360398	Significantly Upregulated + TWEAK ETS1 overlap (70)
chr10:74004263-74005059	-1.57484	0.0360762	Significantly Downregulated (433)
chr22:38740636-38741549	1.60599	0.0361791	Significantly Upregulated (342)
chr1:37474318-37475658	1.15604	0.0361972	Significantly Upregulated (342)
chr1:33399755-33401560	-1.47362	0.0362033	Significantly Downregulated (433)
chr3:128822557-128823048	-1.4618	0.036252	Significantly Downregulated (433)
chr3:194685701-194686185	1.15838	0.0362685	Significantly Upregulated + TWEAK ETS1 overlap (70)
chr16:24573712-24575334	1.64025	0.0363872	Significantly Upregulated (342)
chr13:114117086-114117705	2.66408	0.0364035	Significantly Upregulated (342)
chr2:199975141-199975664	-1.66283	0.036422	Significantly Downregulated (433)
chr13:97395635-97396194	-1.32937	0.0364814	Significantly Downregulated (433)
chr9:115037024-115037421	-1.78532	0.0366961	Significantly Downregulated (433)
chr4:6269759-6270066	1.66039	0.0367116	Significantly Upregulated (342)
chr4:158809690-158811261	-1.02542	0.0367926	Significantly Downregulated (433)
chr15:59295532-59296628	-1.23331	0.0368259	Significantly Downregulated (433)
chr10:11378277-11379686	1.10977	0.0368911	Significantly Upregulated (342)
chr1:28574948-28575700	1.60977	0.0369273	Significantly Upregulated (342)
chr3:122419606-122420146	-1.53564	0.0369695	Significantly Downregulated (433)
chr11:70439601-70440049	-1.71934	0.0370647	Significantly Downregulated (433)
chr4:146521488-146521973	1.65865	0.03708	Significantly Upregulated (342)
chr20:4148707-4149113	1.5299	0.0371386	Significantly Upregulated (342)
chr10:6202664-6203978	1.09999	0.0371485	Significantly Upregulated + TWEAK ETS1 overlap (70)
chr3:99877876-99878388	-1.41475	0.037317	Significantly Downregulated (433)
chr10:92240428-92241035	-1.52445	0.0373407	Significantly Downregulated + TWEAK ETS1 overlap (23)
chr13:101731550-101732771	1.2367	0.0373566	Significantly Upregulated (342)
chr15:72525433-72525865	2.00123	0.0373866	Significantly Upregulated (342)
chr5:75356227-75356562	-1.86243	0.037396	Significantly Downregulated (433)
chr1:20603617-20604412	1.47026	0.0374617	Significantly Upregulated (342)
chr14:91253258-91253777	1.99048	0.0375135	Significantly Upregulated (342)
chr5:66111867-66113593	-1.39531	0.0375143	Significantly Downregulated (433)
chr2:75239080-75239362	1.56576	0.0375658	Significantly Upregulated (342)
chr6:52594839-52597023	-0.986925	0.0376086	Significantly Downregulated (433)
chr4:158882965-158883235	-1.75822	0.0376138	Significantly Downregulated (433)
chr9:79571053-79571555	-1.47696	0.0376227	Significantly Downregulated (433)
chr8:133240014-133242374	-1.09054	0.0376515	Significantly Downregulated (433)
chr2:207239218-207239971	-1.24783	0.0376839	Significantly Downregulated (433)
chr1:33959864-33960553	-1.42579	0.0377199	Significantly Downregulated (433)
chr1:17551835-17552224	1.89858	0.0377926	Significantly Upregulated (342)
chr4:94499091-94499442	-2.32638	0.0378045	Significantly Downregulated (433)
chr11:123187039-123189337	1.02539	0.0378083	Significantly Upregulated (342)
chr16:82626686-82630909	0.929594	0.037951	Significantly Upregulated (342)
chr1:224646045-224646959	-1.37139	0.0379791	Significantly Downregulated (433)
chr14:105489492-105492133	1.12564	0.0381478	Significantly Upregulated + TWEAK ETS1 overlap (70)
chr10:79271508-79272701	-1.23491	0.0381868	Significantly Downregulated (433)
chr8:117881607-117882015	2.14331	0.0381871	Significantly Upregulated (342)
chr6:85602959-85603774	1.30578	0.038301	Significantly Upregulated (342)
chr2:201071864-201072331	-1.52142	0.0384556	Significantly Downregulated (433)
chr19:5701380-5702767	1.23121	0.0384616	Significantly Upregulated (342)
chr3:73766453-73767247	-1.53245	0.0385917	Significantly Downregulated (433)
chr1:243117901-243118623	1.55567	0.0386121	Significantly Upregulated (342)
chr10:32949059-32949682	-1.38058	0.0386323	Significantly Downregulated (433)
chr17:77330924-77331309	-1.61762	0.0387487	Significantly Downregulated (433)
chr8:93880426-93880875	-1.70655	0.0389797	Significantly Downregulated (433)
chr19:40433673-40433986	-1.52868	0.0390011	Significantly Downregulated (433)
chr4:188400482-188401615	-1.29421	0.0390445	Significantly Downregulated (433)
chr12:64159349-64159764	1.69975	0.0390973	Significantly Upregulated (342)
chrX:153687595-153689754	1.18451	0.039112	Significantly Upregulated (342)
chr5:75565816-75567454	1.17039	0.0391325	Significantly Upregulated (342)
chr7:112451857-112452478	-1.15731	0.0391369	Significantly Downregulated (433)
chr1:28522662-28524437	1.27764	0.0391799	Significantly Upregulated (342)
chr7:17662713-17663352	1.53297	0.0391943	Significantly Upregulated (342)
chr1:24799239-24800665	1.98034	0.0392272	Significantly Upregulated (342)
chr17:38703461-38704149	1.53331	0.0392491	Significantly Upregulated + TWEAK ETS1 overlap (70)
chr18:677437-678205	-1.58563	0.0392784	Significantly Downregulated (433)
chr17:76103522-76104215	-1.42621	0.0394669	Significantly Downregulated (433)
chr6:35476275-35476564	2.46097	0.0394933	Significantly Upregulated (342)
chr22:36506904-36507311	1.77519	0.0395665	Significantly Upregulated (342)
chr2:135787067-135787771	-1.32966	0.0396585	Significantly Downregulated (433)
chr13:20773604-20774311	-1.27765	0.039659	Significantly Downregulated (433)
chr5:55993086-55996392	0.877375	0.0397263	Significantly Upregulated (342)
chr16:21500997-21503025	1.23659	0.0400517	Significantly Upregulated (342)
chr11:63974136-63974849	-1.33211	0.0400685	Significantly Downregulated (433)
chr3:59049775-59050302	-1.5228	0.0400822	Significantly Downregulated (433)
chr14:58250291-58250582	-1.97092	0.0400953	Significantly Downregulated (433)
chr10:50809403-50809802	-1.40867	0.0401844	Significantly Downregulated (433)
chr7:101122821-101123241	-1.68479	0.0401865	Significantly Downregulated (433)
chr6:16128888-16129433	1.06555	0.0401893	Significantly Upregulated (342)
chr9:87732148-87732872	-1.32536	0.0402581	Significantly Downregulated (433)
chr4:88533538-88534388	1.42493	0.0403134	Significantly Upregulated (342)
chr3:37397054-37397723	-1.41506	0.0404474	Significantly Downregulated (433)
chr9:76687575-76688786	-1.23492	0.040461	Significantly Downregulated (433)
chr22:44308912-44310038	1.39633	0.0405268	Significantly Upregulated (342)
chr5:10563303-10564495	1.12461	0.0405634	Significantly Upregulated (342)
chr9:72527491-72528102	-1.30324	0.0405885	Significantly Downregulated (433)
chr5:53560498-53560995	-1.32428	0.0406378	Significantly Downregulated (433)
chr1:6624565-6625932	1.39627	0.0406412	Significantly Upregulated + TWEAK ETS1 overlap (70)
chr5:173910124-173910453	-1.86557	0.0407223	Significantly Downregulated (433)
chr1:219443812-219444213	1.73094	0.0407323	Significantly Upregulated (342)
chr19:43021962-43022999	-1.28605	0.0407494	Significantly Downregulated (433)
chr5:178215328-178215911	1.59395	0.0407751	Significantly Upregulated (342)
chr1:230075377-230075709	-1.8147	0.0408177	Significantly Downregulated (433)
chr11:66529319-66529568	-2.30788	0.0408203	Significantly Downregulated (433)
chr2:10443251-10448964	1.03507	0.0408687	Significantly Upregulated (342)
chr7:94394452-94395419	-1.55536	0.0409053	Significantly Downregulated (433)
chr10:97674018-97675896	1.22222	0.0410385	Significantly Upregulated (342)
chr5:77167868-77168215	-3.53465	0.0410887	Significantly Downregulated (433)
chr14:69879236-69879771	1.17947	0.0412218	Significantly Upregulated + TWEAK ETS1 overlap (70)
chr1:15798549-15799101	1.41415	0.0412384	Significantly Upregulated (342)
chr14:92748368-92748813	1.09091	0.0412509	Significantly Upregulated (342)
chr17:4365215-4366058	1.4121	0.041297	Significantly Upregulated (342)
chr2:85561253-85561830	-1.28782	0.041404	Significantly Downregulated (433)
chr8:23539919-23543480	0.923335	0.0414073	Significantly Upregulated (342)
chr13:106519859-106520426	-1.2599	0.0414075	Significantly Downregulated (433)
chr16:31919052-31921324	1.09448	0.041431	Significantly Upregulated (342)
chr7:105040762-105041552	-1.28207	0.0414452	Significantly Downregulated (433)
chr11:118925713-118926188	1.36708	0.0415198	Significantly Upregulated (342)
chr9:87713631-87714447	-1.07287	0.0415198	Significantly Downregulated (433)
chr7:5898512-5898939	-1.81203	0.0415809	Significantly Downregulated (433)
chr7:30026520-30026838	1.44179	0.041631	Significantly Upregulated (342)
chr21:37367420-37368440	1.21175	0.0416475	Significantly Upregulated (342)
chr14:20412996-20413772	-1.2472	0.0416623	Significantly Downregulated (433)
chr10:69362548-69362880	1.66356	0.0417284	Significantly Upregulated (342)
chr21:45981176-45982466	1.10012	0.0418088	Significantly Upregulated (342)
chr1:32992143-32993037	1.30081	0.0418143	Significantly Upregulated (342)
chr1:206904146-206905695	1.06272	0.041854	Significantly Upregulated + TWEAK ETS1 overlap (70)
chr13:30870757-30871092	-1.58342	0.041958	Significantly Downregulated (433)
chr22:21761471-21761754	-1.93601	0.0422761	Significantly Downregulated (433)
chr3:188272254-188273329	-1.06862	0.0423013	Significantly Downregulated (433)
chr4:94451528-94455005	-0.898758	0.0423083	Significantly Downregulated (433)
chr2:215373903-215375056	-1.19455	0.0423156	Significantly Downregulated (433)
chr7:131068869-131070715	-1.14391	0.0423733	Significantly Downregulated (433)
chr10:102403635-102405210	1.17821	0.0424964	Significantly Upregulated + TWEAK ETS1 overlap (70)
chr15:72225287-72232656	0.932955	0.0425455	Significantly Upregulated (342)
chr2:205681626-205684163	0.899926	0.0426276	Significantly Upregulated + TWEAK ETS1 overlap (70)
chr22:23896522-23897646	1.46999	0.0426599	Significantly Upregulated + TWEAK ETS1 overlap (70)
chr5:37833092-37833596	1.73332	0.0428564	Significantly Upregulated + TWEAK ETS1 overlap (70)
chr14:54587586-54587963	1.5701	0.0429373	Significantly Upregulated (342)
chr8:53962651-53962921	-1.65859	0.0429933	Significantly Downregulated (433)
chr17:81238799-81240246	1.11859	0.0432057	Significantly Upregulated + TWEAK ETS1 overlap (70)
chr8:73991114-73992099	-1.20058	0.0433187	Significantly Downregulated (433)
chr4:26788101-26788357	-2.1944	0.0434398	Significantly Downregulated (433)
chr8:30657882-30658573	1.46911	0.0434857	Significantly Upregulated (342)
chr22:42661906-42663236	1.13562	0.0436355	Significantly Upregulated + TWEAK ETS1 overlap (70)
chr4:112637023-112637717	-1.17542	0.0439743	Significantly Downregulated (433)
chr11:46248712-46249321	-1.41067	0.0442386	Significantly Downregulated (433)
chr1:16981240-16981679	-1.22949	0.0443748	Significantly Downregulated (433)
chr3:49012466-49013119	1.86827	0.0444401	Significantly Upregulated + TWEAK ETS1 overlap (70)
chr15:74625685-74626121	1.57092	0.0445579	Significantly Upregulated (342)
chr6:12011541-12013502	1.09763	0.0445691	Significantly Upregulated (342)
chr2:207710882-207712004	0.969545	0.0446287	Significantly Upregulated (342)
chr1:222064174-222064891	1.14324	0.0447286	Significantly Upregulated (342)
chr6:136271752-136272175	-1.71672	0.0447551	Significantly Downregulated (433)
chr16:2251277-2252032	1.3258	0.0447565	Significantly Upregulated (342)
chr9:12813820-12814938	-1.36496	0.0447756	Significantly Downregulated (433)
chr11:68029103-68029478	-1.60576	0.0448704	Significantly Downregulated (433)
chr6:14666077-14666460	1.56449	0.0450849	Significantly Upregulated (342)
chr17:47255598-47256257	-1.43234	0.045113	Significantly Downregulated + TWEAK ETS1 overlap (23)
chr5:115262202-115263067	-1.22485	0.045362	Significantly Downregulated (433)
chr10:78302862-78303422	-1.34373	0.0454165	Significantly Downregulated (433)
chr17:15645465-15646446	1.51059	0.0454214	Significantly Upregulated (342)
chr13:32538544-32538996	-1.61523	0.0455875	Significantly Downregulated (433)
chr2:20036871-20037369	2.04692	0.0457013	Significantly Upregulated (342)
chr5:14178545-14179918	1.18858	0.0457616	Significantly Upregulated (342)
chr15:72749831-72750512	-1.56773	0.0458155	Significantly Downregulated (433)
chr8:58563665-58564213	-1.20742	0.0459015	Significantly Downregulated (433)
chr12:30417549-30418601	-1.27393	0.0459116	Significantly Downregulated (433)
chr2:195533840-195534301	-1.39945	0.0459784	Significantly Downregulated (433)
chrUn_GL000195v1:30475-31606	1.59151	0.0462153	Significantly Upregulated (342)
chr10:62816138-62817071	-0.948561	0.0462233	Significantly Downregulated + TWEAK ETS1 overlap (23)
chr19:44691967-44692349	1.56185	0.0462468	Significantly Upregulated (342)
chr6:20239787-20240068	1.62366	0.0462919	Significantly Upregulated (342)
chr10:98259956-98260257	-1.83471	0.0464178	Significantly Downregulated (433)
chr12:14797203-14798016	-1.74031	0.0465506	Significantly Downregulated (433)
chr12:104345159-104347143	1.01375	0.0467521	Significantly Upregulated (342)
chr2:33151671-33152394	-1.30407	0.0467806	Significantly Downregulated (433)
chr5:40830914-40831703	1.16477	0.0469504	Significantly Upregulated + TWEAK ETS1 overlap (70)
chr21:41758381-41759285	1.50664	0.0469798	Significantly Upregulated (342)
chr3:109119735-109121060	-1.09862	0.0470215	Significantly Downregulated (433)
chr8:133264224-133264543	-1.77384	0.0470534	Significantly Downregulated (433)
chr12:111906355-111906801	-1.57205	0.0470554	Significantly Downregulated (433)
chr3:147392126-147392744	-1.374	0.0470685	Significantly Downregulated + TWEAK ETS1 overlap (23)
chr3:149937898-149938641	-1.23164	0.0470814	Significantly Downregulated (433)
chr16:21514308-21514854	1.88982	0.0471005	Significantly Upregulated (342)
chr15:59194719-59195146	-2.2004	0.0471134	Significantly Downregulated (433)
chr5:128260935-128261424	-1.59962	0.0471221	Significantly Downregulated (433)
chr16:89925398-89926605	1.28402	0.0472174	Significantly Upregulated + TWEAK ETS1 overlap (70)
chr12:105198272-105198970	1.6965	0.0472648	Significantly Upregulated (342)
chr2:65278450-65279006	-1.26977	0.0472873	Significantly Downregulated (433)
chr11:62545700-62546166	1.56866	0.0472938	Significantly Upregulated (342)
chr14:33950769-33951240	1.46816	0.0473067	Significantly Upregulated (342)
chr17:17196666-17197023	-1.98144	0.0473836	Significantly Downregulated (433)
chr1:206503752-206504223	1.53106	0.047401	Significantly Upregulated + TWEAK ETS1 overlap (70)
chr8:128182543-128183380	-1.44982	0.047527	Significantly Downregulated (433)
chr7:148781611-148782018	-1.6003	0.0476512	Significantly Downregulated (433)
chr1:9233076-9235551	0.99508	0.0476734	Significantly Upregulated + TWEAK ETS1 overlap (70)
chr1:6577997-6592871	0.909481	0.0477656	Significantly Upregulated (342)
chr16:31874502-31876211	1.07994	0.047781	Significantly Upregulated (342)
chr7:50628319-50628750	1.94545	0.0478299	Significantly Upregulated (342)
chr3:141372614-141375037	0.999302	0.0478798	Significantly Upregulated (342)
chr19:14136245-14137658	1.10392	0.0478859	Significantly Upregulated + TWEAK ETS1 overlap (70)
chr12:113245487-113246134	-1.29505	0.047898	Significantly Downregulated (433)
chr20:51033656-51034155	1.54333	0.0479982	Significantly Upregulated (342)
chr1:236281695-236282161	1.0773	0.0480295	Significantly Upregulated (342)
chr7:100126724-100127842	-1.1878	0.04811	Significantly Downregulated (433)
chr7:4738623-4739123	1.5113	0.0481812	Significantly Upregulated (342)
chr9:128551793-128553255	1.05102	0.0482005	Significantly Upregulated (342)
chr7:18861177-18861739	1.41839	0.0482552	Significantly Upregulated (342)
chr14:49862677-49863446	1.47584	0.0482898	Significantly Upregulated (342)
chr9:129884178-129885094	-1.39162	0.0482945	Significantly Downregulated (433)
chr1:158999528-159001071	-0.999415	0.0483692	Significantly Downregulated (433)
chr1:203177925-203178386	-1.65943	0.0484223	Significantly Downregulated (433)
chr17:42519906-42520574	-0.975611	0.0484775	Significantly Downregulated (433)
chr21:25866413-25866704	-1.89655	0.0486649	Significantly Downregulated (433)
chr3:98914549-98915077	-1.56794	0.0488334	Significantly Downregulated (433)
chr8:8228321-8229446	1.16424	0.0489179	Significantly Upregulated (342)
chr10:104339676-104340044	-1.33115	0.0489205	Significantly Downregulated + TWEAK ETS1 overlap (23)
chrX:152895868-152897098	1.15426	0.0489406	Significantly Upregulated (342)
chr1:184051191-184051945	-1.40278	0.0489884	Significantly Downregulated (433)
chr22:20130830-20131834	1.46851	0.0490929	Significantly Upregulated (342)
chr13:91360350-91360782	1.40534	0.0491332	Significantly Upregulated (342)
chr7:139600195-139600755	1.34968	0.0492303	Significantly Upregulated (342)
chr15:75625584-75626113	-1.48021	0.0493592	Significantly Downregulated (433)
chr1:15332814-15333376	1.58419	0.049385	Significantly Upregulated (342)
chr6:13328272-13328861	-1.26222	0.0494568	Significantly Downregulated (433)
chr11:20963465-20964025	-1.41289	0.0496356	Significantly Downregulated (433)
chr4:158910791-158911287	-1.79003	0.0497589	Significantly Downregulated (433)
chr10:14959079-14960588	-1.15317	0.0497981	Significantly Downregulated (433)
chr12:110055510-110055763	-1.57036	0.0498368	Significantly Downregulated (433)
chr8:30058325-30058747	-1.92854	0.0499493	Significantly Downregulated (433)
chr7:44637892-44638826	1.1669	0.0500038	Not Significant (22612)
chr13:106533038-106535905	1.03811	0.050036	Not Significant (22612)
chr2:28815701-28816140	-1.35724	0.0500495	Not Significant (22612)
chr3:48503925-48504319	-1.52402	0.0501374	Not Significant (22612)
chr2:99405976-99406339	-1.64727	0.0501565	Not Significant (22612)
chr5:65861845-65862463	-1.46817	0.0502093	Not Significant (22612)
chr3:196465778-196466119	-1.81734	0.0502436	Not Significant (22612)
chr8:133244465-133245779	-1.23134	0.0502468	Not Significant (22612)
chr1:51797134-51797735	-1.31564	0.050282	Not Significant (22612)
chr1:225654782-225655704	-1.27243	0.0504	Not Significant (22612)
chr5:98414746-98416467	1.11656	0.0504848	Not Significant (22612)
chr16:24539137-24540159	1.02987	0.0506353	Not Significant (22612)
chr16:81401073-81401578	1.32912	0.0506766	Not Significant (22612)
chr7:121302176-121302565	-1.20854	0.0507828	Not Significant (22612)
chr9:99155379-99155910	-1.57432	0.050986	Not Significant (22612)
chr2:113063503-113063794	1.72574	0.0509863	Not Significant (22612)
chr5:75353512-75354431	1.26626	0.0511252	Not Significant (22612)
chr11:19380373-19381275	1.31832	0.0511919	Not Significant (22612)
chr8:11838476-11842104	-0.95074	0.0513065	Not Significant (22612)
chr8:133236872-133238672	-1.00747	0.0513878	Not Significant (22612)
chr3:197882876-197888537	0.998986	0.0515296	Not Significant (22612)
chr3:128648676-128649312	-1.76795	0.0518651	Not Significant (22612)
chr2:203442963-203443330	1.58143	0.0519621	Not Significant (22612)
chr4:17640455-17640759	-1.86258	0.0519796	Not Significant (22612)
chr10:127997590-128000251	-0.958902	0.0521172	Not Significant (22612)
chr10:79325640-79326633	-1.20765	0.0522142	Not Significant (22612)
chr2:101451271-101452003	1.59065	0.0522226	Not Significant (22612)
chr10:128000498-128001137	-1.53017	0.0522797	Not Significant (22612)
chr8:53940753-53941024	1.95802	0.0525556	Not Significant (22612)
chr3:55480846-55481788	-0.983351	0.0526572	Not Significant (22612)
chr6:56577489-56578005	-1.52511	0.0527072	Not Significant (22612)
chr10:32961902-32962410	-1.17166	0.0527742	Not Significant (22612)
chr13:113079778-113080436	-1.95808	0.0529069	Not Significant (22612)
chr7:2315153-2315591	-2.12835	0.0529546	Not Significant (22612)
chr11:115504180-115504432	2.16983	0.0530181	Not Significant (22612)
chr3:21408087-21408298	-2.01786	0.053038	Not Significant (22612)
chr12:123384059-123384437	1.32823	0.0530809	Not Significant (22612)
chr17:59753931-59754861	-1.09337	0.0530816	Not Significant (22612)
chr11:79419233-79419560	1.34097	0.0531004	Not Significant (22612)
chr17:50218824-50220628	-1.00563	0.0533062	Not Significant (22612)
chr2:144483513-144484107	1.4209	0.0533781	Not Significant (22612)
chr6:136264184-136264551	-1.79093	0.0533956	Not Significant (22612)
chr1:209607186-209607826	1.34374	0.0535359	Not Significant (22612)
chr5:61350838-61351301	-1.3658	0.0535737	Not Significant (22612)
chr8:39109490-39109981	-1.33832	0.0536091	Not Significant (22612)
chr3:141385222-141387360	-1.05457	0.0536344	Not Significant (22612)
chr11:122067852-122069183	-1.30888	0.053666	Not Significant (22612)
chr1:113073013-113073638	-1.16762	0.0537731	Not Significant (22612)
chr7:74480246-74481992	1.12027	0.053795	Not Significant (22612)
chr2:232563728-232563985	2.423	0.0539388	Not Significant (22612)
chr14:21248789-21249290	2.04041	0.0539473	Not Significant (22612)
chr15:42548546-42549120	-1.22634	0.0539836	Not Significant (22612)
chr3:128064814-128066428	1.13984	0.0539933	Not Significant (22612)
chr14:92105233-92106910	-1.038	0.0540116	Not Significant (22612)
chr22:16868940-16869931	-1.84082	0.0541851	Not Significant (22612)
chr2:101399514-101399952	1.60209	0.0542622	Not Significant (22612)
chr19:44754843-44755479	-1.49895	0.0543025	Not Significant (22612)
chr2:47034046-47034618	-1.0881	0.054335	Not Significant (22612)
chrX:96465611-96466094	1.17885	0.0543555	Not Significant (22612)
chr9:116543461-116544137	-1.01836	0.0543741	Not Significant (22612)
chr15:43798688-43799132	1.51685	0.0543904	Not Significant (22612)
chr10:73012142-73012445	-1.69007	0.0545139	Not Significant (22612)
chr16:85011277-85011888	-1.02399	0.0545826	Not Significant (22612)
chr16:20741410-20741953	-1.12456	0.0545909	Not Significant (22612)
chr6:28865697-28866024	1.53717	0.0546337	Not Significant (22612)
chr3:55476399-55476827	-1.34181	0.0546573	Not Significant (22612)
chr1:26993532-26993887	1.3626	0.0546695	Not Significant (22612)
chr6:37134007-37134843	-1.155	0.054687	Not Significant (22612)
chr1:2546245-2547180	1.07298	0.0546959	Not Significant (22612)
chr5:172881038-172882961	0.947084	0.0547793	Not Significant (22612)
chr22:49918242-49918947	1.25883	0.0548932	Not Significant (22612)
chr2:202280906-202281528	1.56186	0.05505	Not Significant (22612)
chr14:91227898-91229371	1.12903	0.0550506	Not Significant (22612)
chr7:158818401-158819417	-0.873756	0.0550654	Not Significant (22612)
chr7:155198105-155199497	0.979993	0.0550712	Not Significant (22612)
chr17:59785843-59787511	-0.961371	0.0553245	Not Significant (22612)
chr16:2467553-2468030	1.73612	0.0554014	Not Significant (22612)
chr16:47143512-47144109	1.26599	0.0554504	Not Significant (22612)
chr9:33927871-33928411	-1.77056	0.0554586	Not Significant (22612)
chr10:58660718-58662244	-1.12289	0.0554621	Not Significant (22612)
chr2:70595948-70597007	-1.08358	0.0554704	Not Significant (22612)
chr17:11996456-11997855	-1.0676	0.0556231	Not Significant (22612)
chr2:231458874-231460309	1.04506	0.0558205	Not Significant (22612)
chr10:33004101-33006379	-0.846666	0.0559104	Not Significant (22612)
chr19:47225870-47228462	0.928327	0.0559551	Not Significant (22612)
chr20:53773556-53775155	1.01375	0.0559719	Not Significant (22612)
chr10:50808483-50808984	-1.18306	0.055992	Not Significant (22612)
chr12:50025240-50025642	1.31108	0.056027	Not Significant (22612)
chr12:53415636-53416117	-1.57787	0.0560281	Not Significant (22612)
chr11:20005601-20006081	1.63752	0.0561348	Not Significant (22612)
chr3:14651175-14652017	-0.917574	0.0561856	Not Significant (22612)
chr19:2228073-2228357	2.03536	0.0562033	Not Significant (22612)
chr17:80141510-80147860	1.0062	0.0563118	Not Significant (22612)
chr1:65424165-65424485	-1.62481	0.0563553	Not Significant (22612)
chr15:64158579-64159079	1.51811	0.0563922	Not Significant (22612)
chr6:31349630-31354762	1.25045	0.0564062	Not Significant (22612)
chr22:38296311-38302442	0.924232	0.0565047	Not Significant (22612)
chr11:64872708-64873295	1.30812	0.0565114	Not Significant (22612)
chrX:72181078-72182015	-1.14006	0.0567009	Not Significant (22612)
chr5:180333068-180334722	1.08965	0.0567219	Not Significant (22612)
chr20:62122340-62122596	1.5473	0.0567849	Not Significant (22612)
chr17:59684926-59685672	-1.38878	0.0568601	Not Significant (22612)
chr3:105863995-105864316	-1.75363	0.0568947	Not Significant (22612)
chr4:70795131-70795533	-2.95405	0.0570686	Not Significant (22612)
chr20:3795536-3796673	1.07945	0.0571198	Not Significant (22612)
chr8:91040053-91041267	-0.913397	0.0573258	Not Significant (22612)
chr7:92245460-92246403	-0.999552	0.0574897	Not Significant (22612)
chr3:88149262-88150237	-1.00355	0.057492	Not Significant (22612)
chr11:695441-696149	-1.14473	0.057562	Not Significant (22612)
chr1:58848681-58849549	-1.24554	0.0575706	Not Significant (22612)
chr10:50739600-50740652	-1.006	0.0575804	Not Significant (22612)
chr17:64782514-64783176	1.58688	0.0576026	Not Significant (22612)
chr6:87279759-87280375	-1.31786	0.0576638	Not Significant (22612)
chr20:17557476-17559176	-1.05789	0.0577519	Not Significant (22612)
chr15:93001367-93001883	-1.59489	0.0577539	Not Significant (22612)
chr1:33392647-33395159	-1.1893	0.0577779	Not Significant (22612)
chr5:172832600-172834614	0.880354	0.0578665	Not Significant (22612)
chr7:50766456-50767860	1.25694	0.0578975	Not Significant (22612)
chr2:241734264-241735044	1.24777	0.0579592	Not Significant (22612)
chr10:68327953-68328757	-1.19583	0.057979	Not Significant (22612)
chr10:11373908-11374313	-1.53466	0.0580123	Not Significant (22612)
chr7:30611895-30612350	1.90143	0.0580303	Not Significant (22612)
chr20:45345926-45348686	0.925641	0.0581355	Not Significant (22612)
chr17:43832732-43833495	1.15236	0.0581515	Not Significant (22612)
chr17:694245-694615	-1.61515	0.0582208	Not Significant (22612)
chr22:38201640-38228691	0.868015	0.0582771	Not Significant (22612)
chr10:26407201-26408284	-1.13742	0.0582991	Not Significant (22612)
chr8:100691386-100692372	1.29794	0.0583817	Not Significant (22612)
chrX:24024828-24025983	0.983026	0.0583824	Not Significant (22612)
chr2:10121613-10123310	0.942046	0.0584023	Not Significant (22612)
chr1:1615326-1616565	1.07056	0.0584773	Not Significant (22612)
chr14:22588858-22590028	-1.17264	0.0585	Not Significant (22612)
chr2:10346509-10346990	-1.53574	0.0585246	Not Significant (22612)
chr19:49868883-49870567	0.989315	0.0585382	Not Significant (22612)
chr3:63911852-63912965	0.991502	0.0586171	Not Significant (22612)
chr10:102476988-102477537	1.39736	0.0586314	Not Significant (22612)
chr22:37779965-37780948	1.13273	0.0586517	Not Significant (22612)
chr10:122442043-122442396	-1.68296	0.0589154	Not Significant (22612)
chr16:21505781-21506563	1.86825	0.0589869	Not Significant (22612)
chr8:18839295-18839784	1.43962	0.0591429	Not Significant (22612)
chr17:80137469-80140011	1.08726	0.059149	Not Significant (22612)
chr6:142845860-142846474	1.32261	0.0591975	Not Significant (22612)
chr15:90956415-90957409	1.14535	0.0592199	Not Significant (22612)
chr15:69304094-69304423	1.64412	0.0593156	Not Significant (22612)
chr8:100703870-100707757	0.848078	0.0595689	Not Significant (22612)
chr5:172187945-172188685	1.04649	0.0595868	Not Significant (22612)
chr9:128295522-128295968	1.47078	0.0596569	Not Significant (22612)
chr1:33359528-33359911	-1.39579	0.0598496	Not Significant (22612)
chr5:37722573-37723173	-1.2115	0.0598725	Not Significant (22612)
chr7:107204437-107205102	-1.37999	0.0598777	Not Significant (22612)
chr6:137866068-137868747	1.06654	0.0599314	Not Significant (22612)
chr9:4137417-4137975	-1.41387	0.0599811	Not Significant (22612)
chr21:29181948-29182494	-1.19591	0.060097	Not Significant (22612)
chr2:229713303-229713861	1.24384	0.0601505	Not Significant (22612)
chr10:88951066-88952121	-1.00879	0.0601811	Not Significant (22612)
chr10:63155722-63156495	-1.08384	0.0601847	Not Significant (22612)
chr10:77179476-77179818	-1.54118	0.0602856	Not Significant (22612)
chr20:50502804-50503330	1.21987	0.0603116	Not Significant (22612)
chr4:151108931-151110488	1.09659	0.0604324	Not Significant (22612)
chr5:138337230-138339373	0.890827	0.0604528	Not Significant (22612)
chr2:152335001-152335444	1.26952	0.060661	Not Significant (22612)
chr19:54134681-54135117	1.94553	0.0607287	Not Significant (22612)
chr1:40242445-40242684	-1.31564	0.0608001	Not Significant (22612)
chr3:159928801-159929767	-1.17958	0.0608245	Not Significant (22612)
chr1:228090744-228091126	1.68267	0.0609984	Not Significant (22612)
chr5:93582897-93583591	-1.01055	0.0610126	Not Significant (22612)
chr1:42922930-42923308	-1.69126	0.0610483	Not Significant (22612)
chr1:206634439-206636514	0.935354	0.0610858	Not Significant (22612)
chr4:39501876-39502417	1.7961	0.0612739	Not Significant (22612)
chr7:100479007-100479637	-1.19499	0.0612925	Not Significant (22612)
chr1:56331841-56332411	1.05235	0.0613638	Not Significant (22612)
chr2:95530689-95531218	1.64312	0.0614771	Not Significant (22612)
chr12:52279783-52280929	1.13368	0.0615539	Not Significant (22612)
chr9:111631186-111631770	1.03369	0.0615625	Not Significant (22612)
chr7:28855398-28856084	-1.1722	0.0615697	Not Significant (22612)
chr2:19711408-19711824	-1.52493	0.0616693	Not Significant (22612)
chr7:40134200-40135098	-0.956891	0.0616755	Not Significant (22612)
chr8:143926516-143926918	2.27948	0.0616757	Not Significant (22612)
chr21:33229799-33230943	1.15755	0.0616811	Not Significant (22612)
chr19:41321207-41322589	1.1583	0.0616886	Not Significant (22612)
chr20:35618575-35619650	1.03947	0.0618131	Not Significant (22612)
chr7:137974907-137975516	-1.09675	0.0619121	Not Significant (22612)
chr10:52314129-52314601	1.11173	0.061917	Not Significant (22612)
chr5:171450518-171451310	1.42551	0.0619343	Not Significant (22612)
chr3:111859177-111860684	-0.933954	0.0619766	Not Significant (22612)
chr13:114130622-114134074	0.864461	0.0620286	Not Significant (22612)
chr21:27422460-27423544	-1.15955	0.0622122	Not Significant (22612)
chr19:50662877-50663230	-1.47198	0.0622543	Not Significant (22612)
chr2:200831687-200832520	1.39028	0.0622602	Not Significant (22612)
chr3:66412702-66414046	1.07459	0.0622686	Not Significant (22612)
chr7:102468132-102469067	1.34498	0.0623289	Not Significant (22612)
chr4:70839334-70840073	-1.43636	0.0623366	Not Significant (22612)
chr4:39566260-39566742	-1.44608	0.062399	Not Significant (22612)
chr3:194369436-194369943	1.02685	0.0624777	Not Significant (22612)
chr3:23944973-23946725	0.982475	0.0625116	Not Significant (22612)
chr6:26473973-26474561	-1.41326	0.0625219	Not Significant (22612)
chr1:162561081-162562169	0.970524	0.0625485	Not Significant (22612)
chr19:53991656-53993743	1.1887	0.062552	Not Significant (22612)
chr5:53107576-53107979	1.55265	0.0625998	Not Significant (22612)
chr7:73849097-73849810	-1.2771	0.062638	Not Significant (22612)
chr13:95100370-95101470	1.03885	0.0626979	Not Significant (22612)
chr2:99408030-99408544	-1.41208	0.0627837	Not Significant (22612)
chr5:150702186-150702645	-1.33382	0.0627884	Not Significant (22612)
chr3:93843937-93844320	-1.55665	0.0630309	Not Significant (22612)
chr2:237400071-237401162	-1.06116	0.0630577	Not Significant (22612)
chr10:68016087-68016630	1.41418	0.0630656	Not Significant (22612)
chr5:150412336-150412965	0.991953	0.0630661	Not Significant (22612)
chr2:11746457-11747769	0.918033	0.063218	Not Significant (22612)
chr19:41859421-41861251	0.858413	0.0632203	Not Significant (22612)
chr10:67884281-67885461	1.0545	0.0633017	Not Significant (22612)
chr8:106035596-106036107	-1.30577	0.0633392	Not Significant (22612)
chr18:59899436-59901569	0.875139	0.0633623	Not Significant (22612)
chr6:29926749-29927373	-1.77529	0.0633696	Not Significant (22612)
chr10:126199171-126199881	-1.23348	0.063436	Not Significant (22612)
chr2:126654967-126658552	0.97892	0.0634694	Not Significant (22612)
chr9:41358636-41359179	-1.76361	0.0635248	Not Significant (22612)
chr10:73874287-73874616	1.42951	0.0636844	Not Significant (22612)
chr14:94079631-94080349	1.40918	0.0637851	Not Significant (22612)
chr17:17042351-17042768	1.5714	0.0638057	Not Significant (22612)
chr16:88662518-88663553	0.969812	0.0638315	Not Significant (22612)
chr11:62761134-62761742	-1.20079	0.0638818	Not Significant (22612)
chr2:235468853-235469428	-1.09451	0.0639742	Not Significant (22612)
chr19:55674577-55675650	1.09409	0.0640458	Not Significant (22612)
chr20:58716830-58717603	1.52596	0.0641126	Not Significant (22612)
chrX:110002487-110003534	1.08265	0.0642502	Not Significant (22612)
chr9:33106658-33107644	-1.1173	0.0643729	Not Significant (22612)
chr1:119987168-119987408	-1.66182	0.0643975	Not Significant (22612)
chr20:1392874-1393451	-1.18659	0.0644268	Not Significant (22612)
chr1:77553704-77554258	-1.19683	0.0644689	Not Significant (22612)
chr8:32550004-32551019	1.10374	0.0645427	Not Significant (22612)
chr8:28411629-28412285	-1.33655	0.0647002	Not Significant (22612)
chr12:132719359-132720011	1.23767	0.0647385	Not Significant (22612)
chr8:116755564-116756138	-1.07289	0.0647437	Not Significant (22612)
chr1:243480294-243480846	-2.64719	0.0647712	Not Significant (22612)
chr10:13712846-13713495	-1.06348	0.0648659	Not Significant (22612)
chr12:50214712-50215439	-1.12719	0.0649889	Not Significant (22612)
chr10:99671912-99672386	1.44749	0.0650161	Not Significant (22612)
chr17:30196699-30197148	-1.76522	0.0650629	Not Significant (22612)
chr17:43000337-43000935	-1.33906	0.0651056	Not Significant (22612)
chr12:70364643-70365567	1.30847	0.065303	Not Significant (22612)
chr1:245826480-245826970	1.59677	0.0653935	Not Significant (22612)
chr8:81281169-81281647	-1.51392	0.0654047	Not Significant (22612)
chr9:18489968-18491840	-0.881229	0.0654917	Not Significant (22612)
chr17:2679248-2679953	-1.46232	0.0655597	Not Significant (22612)
chr6:57961212-57961603	1.45777	0.0657228	Not Significant (22612)
chr19:47109739-47110221	1.49474	0.0657477	Not Significant (22612)
chr4:158768911-158769344	1.11429	0.065755	Not Significant (22612)
chr12:121228475-121229287	1.47336	0.0657643	Not Significant (22612)
chr2:46359435-46359722	-1.56042	0.0657714	Not Significant (22612)
chr4:139014439-139016481	0.902595	0.0658045	Not Significant (22612)
chr10:50051884-50052520	1.26346	0.0661297	Not Significant (22612)
chr5:111747554-111748842	-1.02843	0.0661389	Not Significant (22612)
chr11:12147469-12147792	-1.56186	0.0661684	Not Significant (22612)
chr19:52233923-52235782	-0.992948	0.0661818	Not Significant (22612)
chr1:18956384-18956851	1.05978	0.066336	Not Significant (22612)
chr11:9568984-9569584	-1.12642	0.0663504	Not Significant (22612)
chr4:26088011-26088703	1.14866	0.0663703	Not Significant (22612)
chr14:23006748-23007249	1.50939	0.066422	Not Significant (22612)
chr12:53505916-53506319	-1.5028	0.0664517	Not Significant (22612)
chr10:784273-785658	1.20875	0.0664881	Not Significant (22612)
chr16:11539414-11539702	-1.85208	0.0665011	Not Significant (22612)
chr7:94656187-94656999	1.05614	0.0665484	Not Significant (22612)
chr19:54217056-54220457	1.20583	0.0665521	Not Significant (22612)
chr3:27554116-27554362	1.75149	0.0667182	Not Significant (22612)
chr11:102381539-102381887	1.99764	0.0667921	Not Significant (22612)
chr6:37499490-37499880	1.40062	0.0667946	Not Significant (22612)
chr9:127512847-127513500	-1.27553	0.0668184	Not Significant (22612)
chr7:43582916-43583777	0.8932	0.0668193	Not Significant (22612)
chr11:822261-822588	2.03239	0.066987	Not Significant (22612)
chr7:90346327-90347068	-1.1431	0.0670081	Not Significant (22612)
chr19:52397562-52398093	-1.39605	0.0672069	Not Significant (22612)
chr20:44531545-44532320	-1.17812	0.0673045	Not Significant (22612)
chr2:101431600-101434092	0.878657	0.0674335	Not Significant (22612)
chr5:160421687-160422207	0.935894	0.0674437	Not Significant (22612)
chr15:74396862-74397372	1.33911	0.06749	Not Significant (22612)
chr10:32950961-32952139	-1.08232	0.0675163	Not Significant (22612)
chr3:53195630-53196184	1.29266	0.0675338	Not Significant (22612)
chr9:109009356-109009781	-1.50195	0.0675412	Not Significant (22612)
chr14:103513848-103514209	-1.71426	0.0675922	Not Significant (22612)
chr1:184792344-184792893	-1.24145	0.0676849	Not Significant (22612)
chr10:93702337-93702741	-1.17484	0.0677081	Not Significant (22612)
chr1:200409757-200410514	-1.01127	0.0677285	Not Significant (22612)
chr8:105767792-105768243	-1.39451	0.0677339	Not Significant (22612)
chr8:32782106-32782653	1.4288	0.067758	Not Significant (22612)
chr11:100876268-100877565	-1.05353	0.068027	Not Significant (22612)
chr7:5592566-5593235	0.945374	0.06811	Not Significant (22612)
chr5:151075162-151077161	1.10184	0.0682644	Not Significant (22612)
chr2:112835050-112836899	0.949659	0.0682753	Not Significant (22612)
chr5:78591362-78592192	-1.17356	0.0683221	Not Significant (22612)
chrX:140709567-140710084	-0.904098	0.0683539	Not Significant (22612)
chr2:26138204-26138839	-1.28936	0.0683678	Not Significant (22612)
chr16:31082083-31082676	1.73714	0.0683708	Not Significant (22612)
chr8:133245814-133250491	-0.849805	0.0683764	Not Significant (22612)
chrX:45709070-45709621	-1.20087	0.0683977	Not Significant (22612)
chr8:28701357-28701795	1.68435	0.0684021	Not Significant (22612)
chr1:206642961-206643325	1.6198	0.0684826	Not Significant (22612)
chr4:176791491-176793381	1.02577	0.0684987	Not Significant (22612)
chr15:43398979-43399535	-1.46307	0.068629	Not Significant (22612)
chr19:53818735-53819244	-1.31306	0.0686484	Not Significant (22612)
chr3:41245721-41246723	-1.28373	0.0686928	Not Significant (22612)
chr2:191635524-191636614	-1.08031	0.0687339	Not Significant (22612)
chr9:107488171-107491114	0.901062	0.0687399	Not Significant (22612)
chr12:57136381-57136650	1.54527	0.0689126	Not Significant (22612)
chr12:121872551-121873052	-1.68453	0.0690258	Not Significant (22612)
chr22:36544339-36544819	1.08993	0.0690318	Not Significant (22612)
chr19:16520133-16521004	1.18376	0.0691103	Not Significant (22612)
chr17:1328375-1328905	2.59246	0.0691482	Not Significant (22612)
chr8:123506059-123506484	1.43846	0.0692207	Not Significant (22612)
chr9:130712217-130713286	0.968795	0.0692397	Not Significant (22612)
chr9:16704122-16705598	-0.990886	0.0692771	Not Significant (22612)
chr1:212636358-212636998	-1.10375	0.0693931	Not Significant (22612)
chr11:65325420-65326225	-1.09458	0.0695603	Not Significant (22612)
chr10:100535721-100536187	-1.05115	0.0695768	Not Significant (22612)
chr4:118714655-118715371	1.18881	0.0696577	Not Significant (22612)
chr3:21705406-21706299	-1.04039	0.0697475	Not Significant (22612)
chrX:87728399-87728809	-1.85958	0.0697921	Not Significant (22612)
chr2:20091156-20092276	0.975668	0.0698705	Not Significant (22612)
chr7:104963420-104964865	-1.20799	0.0698953	Not Significant (22612)
chr1:15436585-15436981	2.03731	0.0698982	Not Significant (22612)
chr19:40576682-40577099	-1.3181	0.069905	Not Significant (22612)
chr3:101940502-101941910	0.99557	0.0699193	Not Significant (22612)
chr9:90301155-90301428	-1.33498	0.0699279	Not Significant (22612)
chrX:152830466-152831338	1.22327	0.0699299	Not Significant (22612)
chr5:66087288-66087678	-1.29136	0.0699402	Not Significant (22612)
chr6:157763688-157764845	1.05251	0.0699652	Not Significant (22612)
chr2:20241549-20242838	-0.996921	0.070092	Not Significant (22612)
chr6:163585790-163586759	-1.00937	0.0701634	Not Significant (22612)
chr6:169213062-169213485	-1.40936	0.0702051	Not Significant (22612)
chr6:108559261-108561472	0.867373	0.070275	Not Significant (22612)
chr6:44041513-44042180	-1.41323	0.0702821	Not Significant (22612)
chr2:224770869-224771543	1.88188	0.07032	Not Significant (22612)
chrX:15790243-15790890	-1.32254	0.0703437	Not Significant (22612)
chr14:96285592-96286653	-1.22987	0.0703751	Not Significant (22612)
chr3:9481632-9483635	-0.945379	0.0704111	Not Significant (22612)
chr9:33915363-33915933	-1.20373	0.0704229	Not Significant (22612)
chr7:50657665-50658124	-1.44294	0.070423	Not Significant (22612)
chr14:102023911-102024776	-1.02172	0.0704939	Not Significant (22612)
chr1:161198832-161199239	1.32312	0.0707466	Not Significant (22612)
chr14:65282659-65283078	-1.56487	0.0708503	Not Significant (22612)
chr2:227572745-227573516	-1.17911	0.0709321	Not Significant (22612)
chr11:58594195-58594411	2.12401	0.0709415	Not Significant (22612)
chr3:51340136-51341002	-0.966757	0.0709423	Not Significant (22612)
chr2:101470001-101470344	2.42472	0.0710641	Not Significant (22612)
chr5:79990612-79991540	-1.08193	0.0710646	Not Significant (22612)
chr1:33893402-33893865	-1.40937	0.0711447	Not Significant (22612)
chr19:14418149-14419824	0.930488	0.0711631	Not Significant (22612)
chr2:38178074-38178600	-1.30529	0.0712142	Not Significant (22612)
chr5:178153353-178154038	1.07186	0.071283	Not Significant (22612)
chr6:3157183-3157889	1.07246	0.0712963	Not Significant (22612)
chr16:55511911-55522465	-0.82868	0.0713045	Not Significant (22612)
chr6:109439876-109441256	0.971835	0.0713059	Not Significant (22612)
chr2:183078526-183078917	-1.26139	0.071491	Not Significant (22612)
chr12:50211225-50212758	-0.977709	0.0714931	Not Significant (22612)
chr1:198883890-198884667	-1.35551	0.0714979	Not Significant (22612)
chr1:8890156-8890654	-1.42413	0.0715003	Not Significant (22612)
chr13:94656911-94657397	1.50848	0.071573	Not Significant (22612)
chr7:101121930-101122715	-0.936047	0.0716055	Not Significant (22612)
chr6:27872088-27872516	1.28246	0.0717698	Not Significant (22612)
chr8:115428942-115429803	-1.25049	0.0717788	Not Significant (22612)
chr6:157839078-157839661	1.4166	0.0718419	Not Significant (22612)
chr10:87946567-87947023	-1.54267	0.0718531	Not Significant (22612)
chr20:8019102-8019941	0.97003	0.071894	Not Significant (22612)
chr10:32930469-32930755	-1.47634	0.071975	Not Significant (22612)
chr4:117325288-117326517	-0.937067	0.0720963	Not Significant (22612)
chr15:38254618-38255023	-1.43675	0.07211	Not Significant (22612)
chr4:57035372-57035945	-1.33633	0.0722194	Not Significant (22612)
chr10:32378548-32379105	-1.30439	0.0722321	Not Significant (22612)
chr12:92134545-92135060	1.42618	0.0722335	Not Significant (22612)
chr19:13852138-13853851	0.988505	0.0724592	Not Significant (22612)
chr19:1039321-1040403	-1.14868	0.0725553	Not Significant (22612)
chr15:63156629-63158324	-0.923722	0.0726619	Not Significant (22612)
chr11:9275670-9276815	1.30774	0.0726869	Not Significant (22612)
chr8:100693880-100694635	-1.14102	0.0728744	Not Significant (22612)
chr6:91299487-91299939	-1.41342	0.0731028	Not Significant (22612)
chr8:123878128-123878582	-1.13624	0.0731243	Not Significant (22612)
chr6:57141751-57142301	-1.37806	0.0731374	Not Significant (22612)
chr5:151696254-151697236	1.13232	0.0731802	Not Significant (22612)
chr10:29631737-29635590	-0.7709	0.0732769	Not Significant (22612)
chr4:147842711-147843049	-1.55012	0.0733191	Not Significant (22612)
chr11:6603402-6603978	-1.18066	0.0734495	Not Significant (22612)
chr19:18419283-18419653	1.41175	0.0734793	Not Significant (22612)
chr15:78906065-78907126	-0.951966	0.0736094	Not Significant (22612)
chr14:72665239-72667071	-0.905031	0.0736292	Not Significant (22612)
chr18:2515609-2516462	-1.14262	0.0738077	Not Significant (22612)
chr22:19970129-19971673	1.09119	0.0740016	Not Significant (22612)
chr11:27209321-27209827	1.28369	0.0740328	Not Significant (22612)
chr2:231786116-231786631	1.33053	0.0743029	Not Significant (22612)
chr2:38037871-38038340	1.84551	0.0743441	Not Significant (22612)
chr4:122764634-122765999	-0.923176	0.0744042	Not Significant (22612)
chr8:135456681-135457743	0.937942	0.0744303	Not Significant (22612)
chr17:64493777-64494355	1.46645	0.0745127	Not Significant (22612)
chr11:2699436-2700836	0.928975	0.0745764	Not Significant (22612)
chr5:53098625-53099039	1.76403	0.0745771	Not Significant (22612)
chr10:124418238-124419224	1.01958	0.0746397	Not Significant (22612)
chr5:159022124-159022543	1.55964	0.0746575	Not Significant (22612)
chr2:69914228-69916421	0.932313	0.0747402	Not Significant (22612)
chr7:123665165-123665539	1.42407	0.0748378	Not Significant (22612)
chr18:3461597-3465501	-1.10301	0.074863	Not Significant (22612)
chr2:78203030-78203702	-1.13782	0.0748869	Not Significant (22612)
chr11:65930175-65931156	1.25006	0.0749422	Not Significant (22612)
chr12:6093117-6093836	-1.18287	0.0749792	Not Significant (22612)
chr12:71662031-71664778	0.809491	0.0750396	Not Significant (22612)
chr1:27012658-27012971	1.40254	0.0750901	Not Significant (22612)
chr1:203736782-203737319	1.45629	0.0751535	Not Significant (22612)
chr19:16063970-16064406	-1.32923	0.0751928	Not Significant (22612)
chr1:68173761-68175302	-1.00581	0.0752355	Not Significant (22612)
chr2:144382728-144383092	1.19262	0.0754111	Not Significant (22612)
chr7:94069899-94071115	1.08747	0.0754589	Not Significant (22612)
chr13:110329634-110331066	0.996166	0.075581	Not Significant (22612)
chr3:183298830-183299107	-2.02638	0.0756778	Not Significant (22612)
chr5:58458671-58459131	1.32386	0.0757016	Not Significant (22612)
chr6:85641401-85642265	1.26516	0.0757456	Not Significant (22612)
chr22:36296428-36297260	-1.15581	0.0757488	Not Significant (22612)
chr17:81034795-81035793	0.915395	0.0757587	Not Significant (22612)
chr20:50190467-50199186	0.813755	0.0758194	Not Significant (22612)
chr10:32933665-32934432	-1.14536	0.0758285	Not Significant (22612)
chr1:214446862-214447694	-0.998426	0.0759968	Not Significant (22612)
chr1:221731081-221732057	1.11401	0.0760386	Not Significant (22612)
chr11:47173422-47173935	-1.4924	0.0760891	Not Significant (22612)
chr7:143387025-143387860	-1.04041	0.0760949	Not Significant (22612)
chr19:42113468-42114690	-0.958275	0.0761531	Not Significant (22612)
chr11:123047968-123058839	0.75416	0.0762597	Not Significant (22612)
chr5:131386741-131387174	1.59779	0.0762816	Not Significant (22612)
chr8:67183988-67184323	-1.71846	0.0762962	Not Significant (22612)
chr8:105765341-105765638	-1.58725	0.0763825	Not Significant (22612)
chr1:149927180-149928253	-0.960736	0.0763923	Not Significant (22612)
chr12:57611309-57611721	-1.54594	0.0763988	Not Significant (22612)
chr9:130780367-130781394	-0.868429	0.076433	Not Significant (22612)
chr9:125706758-125707645	-1.14849	0.0765721	Not Significant (22612)
chr1:26899721-26900741	-1.01441	0.076598	Not Significant (22612)
chr9:110252156-110252758	1.54285	0.0766218	Not Significant (22612)
chr5:53105234-53105856	1.28743	0.0766658	Not Significant (22612)
chr1:23561890-23563088	-1.05715	0.0766808	Not Significant (22612)
chr6:87684416-87684718	1.70716	0.0767585	Not Significant (22612)
chr2:85590504-85591098	-1.28843	0.0768856	Not Significant (22612)
chr17:76708747-76710045	-0.928401	0.0769046	Not Significant (22612)
chr5:138524728-138525101	-1.6703	0.0769473	Not Significant (22612)
chr4:55442029-55442392	1.34052	0.076966	Not Significant (22612)
chr2:96760661-96761144	1.01769	0.0769914	Not Significant (22612)
chr19:41221446-41221775	-1.96289	0.0770799	Not Significant (22612)
chr1:41007046-41007868	1.08289	0.0772725	Not Significant (22612)
chr11:65534032-65534755	-1.23488	0.0774193	Not Significant (22612)
chr10:3171766-3172977	0.907887	0.0775126	Not Significant (22612)
chr10:32912838-32913319	-1.55588	0.0776546	Not Significant (22612)
chr3:52688580-52689808	1.18728	0.0778397	Not Significant (22612)
chr9:81031623-81033268	-1.00761	0.0778568	Not Significant (22612)
chr5:145936484-145937879	-0.86204	0.0780056	Not Significant (22612)
chr16:81444479-81445362	1.09382	0.0780534	Not Significant (22612)
chr1:28258899-28260842	0.850704	0.0780883	Not Significant (22612)
chr1:218498174-218499103	-1.00164	0.0780996	Not Significant (22612)
chr13:113978952-113979368	1.99449	0.0781404	Not Significant (22612)
chr3:50674527-50675516	1.17336	0.078166	Not Significant (22612)
chr4:57109508-57110644	1.01377	0.0782868	Not Significant (22612)
chr19:40348245-40348964	-1.24128	0.0783861	Not Significant (22612)
chr9:18474046-18474391	-1.33712	0.0783875	Not Significant (22612)
chr19:3761433-3761874	1.15054	0.0784192	Not Significant (22612)
chr20:31835843-31836536	1.37567	0.078593	Not Significant (22612)
chr12:89671214-89673755	-1.06766	0.0786083	Not Significant (22612)
chr4:179225615-179226844	-1.12703	0.0786937	Not Significant (22612)
chr1:223700436-223704166	-0.742684	0.0786998	Not Significant (22612)
chr1:1281899-1283348	0.984465	0.0787365	Not Significant (22612)
chr3:73637217-73637758	-1.61367	0.0787626	Not Significant (22612)
chr16:4371634-4372274	0.99947	0.0787704	Not Significant (22612)
chr1:157993268-157993550	-1.26933	0.0789301	Not Significant (22612)
chr20:31544082-31544552	-1.26323	0.0789559	Not Significant (22612)
chr5:55233380-55233939	1.35752	0.079004	Not Significant (22612)
chr1:1658448-1659569	-1.12256	0.0791567	Not Significant (22612)
chr3:174439598-174440410	-1.2006	0.0793064	Not Significant (22612)
chr9:130172291-130172652	1.66436	0.0793152	Not Significant (22612)
chr5:155925882-155926474	-1.10503	0.0793318	Not Significant (22612)
chrX:48539478-48540000	1.49752	0.0793817	Not Significant (22612)
chr6:111973023-111973927	-0.951822	0.0794263	Not Significant (22612)
chr5:78481376-78482527	-1.06166	0.0794882	Not Significant (22612)
chr17:59209854-59210376	-1.2405	0.0795105	Not Significant (22612)
chr20:17967598-17969111	0.885369	0.0796387	Not Significant (22612)
chr3:11643412-11644046	-0.995971	0.0796405	Not Significant (22612)
chr17:28644866-28645585	-1.13466	0.0796772	Not Significant (22612)
chr6:149413114-149413954	-1.08539	0.0797418	Not Significant (22612)
chr12:7432180-7433549	-0.937011	0.0797568	Not Significant (22612)
chr3:141388989-141389611	-1.3598	0.079757	Not Significant (22612)
chr8:53959524-53960141	1.16543	0.0797886	Not Significant (22612)
chr15:72222087-72223942	1.04086	0.0798401	Not Significant (22612)
chr10:17226839-17242117	0.585362	0.0798882	Not Significant (22612)
chr6:29942168-29943717	0.934239	0.0799318	Not Significant (22612)
chrX:150362970-150363578	1.06287	0.0801359	Not Significant (22612)
chr1:37488552-37489246	1.30903	0.0801794	Not Significant (22612)
chr5:14319217-14319475	-1.59164	0.0802822	Not Significant (22612)
chr15:90400410-90401400	-1.06917	0.0806489	Not Significant (22612)
chr5:96787241-96788531	-1.01355	0.0806642	Not Significant (22612)
chr4:10088578-10090348	1.15536	0.0807789	Not Significant (22612)
chr1:92842122-92842484	-1.85761	0.0808149	Not Significant (22612)
chr2:44168720-44169185	0.988886	0.0811999	Not Significant (22612)
chr2:30664767-30666952	-0.830686	0.0812513	Not Significant (22612)
chr10:6400903-6401500	1.13166	0.081254	Not Significant (22612)
chr14:69077723-69078347	1.20603	0.081273	Not Significant (22612)
chr10:26742665-26743312	1.25783	0.0812817	Not Significant (22612)
chr19:38899324-38900447	0.864412	0.0813401	Not Significant (22612)
chr12:6167378-6168199	-0.949949	0.0813494	Not Significant (22612)
chr3:152299001-152299400	1.28435	0.0814272	Not Significant (22612)
chr11:64873784-64874733	1.33911	0.0814519	Not Significant (22612)
chr8:117872937-117873314	1.63322	0.0815271	Not Significant (22612)
chr18:58004253-58004803	-1.42845	0.081584	Not Significant (22612)
chr10:33133979-33135239	-0.909302	0.081633	Not Significant (22612)
chr17:37488210-37489253	-1.1882	0.0816632	Not Significant (22612)
chr5:17217435-17218391	0.956758	0.0817544	Not Significant (22612)
chr12:29783722-29783949	-1.22325	0.0817674	Not Significant (22612)
chr20:36863278-36864142	1.0612	0.0817712	Not Significant (22612)
chr1:110380464-110381106	-1.115	0.0818491	Not Significant (22612)
chr21:33549830-33550394	1.50359	0.0820078	Not Significant (22612)
chr9:127423721-127424681	-0.884334	0.0820078	Not Significant (22612)
chr10:101572654-101573490	-1.15593	0.0820313	Not Significant (22612)
chr9:95116346-95117018	1.33661	0.082092	Not Significant (22612)
chr4:4659474-4660002	1.56014	0.082177	Not Significant (22612)
chr6:27814071-27815376	0.902446	0.0822041	Not Significant (22612)
chr2:207102524-207103019	-1.32726	0.0822068	Not Significant (22612)
chr6:121435531-121436240	-0.97229	0.0822191	Not Significant (22612)
chrX:70133421-70134139	-1.18516	0.082241	Not Significant (22612)
chr1:230084128-230085632	1.0368	0.0823451	Not Significant (22612)
chr10:77513614-77514123	-1.07165	0.0823515	Not Significant (22612)
chr16:66552315-66552778	-1.2468	0.0824193	Not Significant (22612)
chr3:10247822-10249694	0.925994	0.0824997	Not Significant (22612)
chr11:120210696-120211232	1.34552	0.0826641	Not Significant (22612)
chr9:116406744-116407879	-1.18681	0.0827527	Not Significant (22612)
chr7:129949527-129949823	-1.18763	0.0827982	Not Significant (22612)
chr5:65481274-65482575	-0.890303	0.0828182	Not Significant (22612)
chr12:64162616-64163260	1.19643	0.0829457	Not Significant (22612)
chr8:32334279-32335455	0.963549	0.0830335	Not Significant (22612)
chr17:44923477-44924500	1.02637	0.0830492	Not Significant (22612)
chr17:35250468-35251151	1.48481	0.0830535	Not Significant (22612)
chr14:104768525-104769145	1.34939	0.0830944	Not Significant (22612)
chr1:167173057-167173400	1.21366	0.0831344	Not Significant (22612)
chr19:13799885-13800295	3.25595	0.0831847	Not Significant (22612)
chr5:128082456-128084205	0.991512	0.0831964	Not Significant (22612)
chr22:38274602-38296124	0.997608	0.0831985	Not Significant (22612)
chr16:89272621-89273139	1.28615	0.0832057	Not Significant (22612)
chr2:11155378-11155718	1.20128	0.0834109	Not Significant (22612)
chr17:73310699-73312451	0.968717	0.0834219	Not Significant (22612)
chr16:29841873-29842489	-1.43449	0.0834629	Not Significant (22612)
chr1:15336999-15338899	0.840942	0.0835093	Not Significant (22612)
chr3:81737429-81738012	-1.52943	0.0835134	Not Significant (22612)
chr16:67561877-67563398	0.925535	0.0835364	Not Significant (22612)
chr6:56611989-56613007	-0.997273	0.0835727	Not Significant (22612)
chr1:224661199-224661776	-1.26606	0.083612	Not Significant (22612)
chr8:8310691-8310994	-1.48838	0.0836863	Not Significant (22612)
chr19:8361790-8362347	-1.30509	0.0837337	Not Significant (22612)
chr4:176192479-176194327	-0.885356	0.0838307	Not Significant (22612)
chr15:65579139-65579752	1.39612	0.0838882	Not Significant (22612)
chr13:44220179-44220865	1.0682	0.083921	Not Significant (22612)
chr17:47066868-47067703	-0.994696	0.0840687	Not Significant (22612)
chr20:23147808-23148835	1.09713	0.0841693	Not Significant (22612)
chr19:44643534-44644059	-1.19159	0.084248	Not Significant (22612)
chrX:101623109-101623501	-1.85902	0.0842524	Not Significant (22612)
chr1:9539167-9540145	0.970102	0.0843373	Not Significant (22612)
chr3:71503932-71504520	-1.30079	0.0843458	Not Significant (22612)
chr1:222043313-222043602	2.05544	0.0843611	Not Significant (22612)
chr2:227471968-227472593	1.24161	0.0844218	Not Significant (22612)
chr8:124140483-124141416	0.851217	0.0844243	Not Significant (22612)
chr9:129803028-129803412	1.13917	0.0844942	Not Significant (22612)
chr1:51792939-51793228	-1.13502	0.0845021	Not Significant (22612)
chr19:2050518-2051591	1.01288	0.0845615	Not Significant (22612)
chr2:108267224-108267649	1.23498	0.0845844	Not Significant (22612)
chr1:203006473-203007616	-0.881715	0.0846679	Not Significant (22612)
chr5:78490679-78491556	-1.10627	0.084721	Not Significant (22612)
chr16:56936286-56936774	1.27411	0.0847846	Not Significant (22612)
chr1:10209689-10211574	0.806638	0.0849602	Not Significant (22612)
chr11:58576195-58580413	0.796487	0.0849755	Not Significant (22612)
chr3:87089442-87090000	-1.02618	0.0850074	Not Significant (22612)
chr11:83186097-83187167	-1.01115	0.0850712	Not Significant (22612)
chr8:106040127-106041526	-0.888165	0.0850829	Not Significant (22612)
chr22:41285597-41286397	0.912294	0.0851859	Not Significant (22612)
chr6:7389295-7390145	1.10293	0.0851949	Not Significant (22612)
chr1:183234606-183235234	1.22295	0.0852219	Not Significant (22612)
chr12:49705444-49706009	1.06384	0.0853571	Not Significant (22612)
chr5:65482588-65483235	-1.09501	0.0853903	Not Significant (22612)
chr2:159750203-159750458	2.04458	0.0854264	Not Significant (22612)
chr11:44030698-44031194	1.28452	0.0854478	Not Significant (22612)
chr16:23556984-23558033	1.02846	0.085496	Not Significant (22612)
chr11:124622446-124623288	-0.986081	0.0856646	Not Significant (22612)
chr14:103123256-103123945	0.955703	0.0856788	Not Significant (22612)
chr11:119094815-119095847	0.887253	0.0856833	Not Significant (22612)
chr17:16216871-16217568	-1.06212	0.0856947	Not Significant (22612)
chr17:42458418-42459315	-1.25712	0.0857541	Not Significant (22612)
chr9:97504856-97505188	-1.55879	0.0858658	Not Significant (22612)
chr17:7312427-7313749	0.963529	0.085952	Not Significant (22612)
chr8:38397859-38398231	1.35236	0.0860079	Not Significant (22612)
chr10:102144769-102145167	1.46945	0.0861243	Not Significant (22612)
chr15:69908869-69909535	1.2941	0.0861548	Not Significant (22612)
chr1:166839116-166839844	-1.31149	0.0864063	Not Significant (22612)
chr8:61766472-61767269	-0.990018	0.0864939	Not Significant (22612)
chr1:8133492-8134152	-1.17077	0.0865728	Not Significant (22612)
chr2:237532245-237533306	-0.965539	0.0866028	Not Significant (22612)
chr4:181685479-181686715	-0.936265	0.0866274	Not Significant (22612)
chr15:67200837-67201375	1.28738	0.0866778	Not Significant (22612)
chr17:42561869-42562442	-1.02584	0.0869606	Not Significant (22612)
chr9:126826623-126827096	-1.4893	0.0870865	Not Significant (22612)
chr6:43174310-43175173	-0.948113	0.0871802	Not Significant (22612)
chr22:21651971-21652441	1.4811	0.0872641	Not Significant (22612)
chr6:26031059-26032299	0.781978	0.0873844	Not Significant (22612)
chr2:9380590-9381488	-0.966819	0.0873891	Not Significant (22612)
chr5:95834567-95835399	-1.16305	0.0875023	Not Significant (22612)
chr3:50277487-50278008	-1.74058	0.0876006	Not Significant (22612)
chr1:32964474-32965227	0.959348	0.0876972	Not Significant (22612)
chr2:170973256-170976109	1.06544	0.0877356	Not Significant (22612)
chr3:125916234-125917007	1.24321	0.0877692	Not Significant (22612)
chr8:128103277-128103820	1.11084	0.0878524	Not Significant (22612)
chr15:84644420-84645002	-1.91236	0.087858	Not Significant (22612)
chr10:93445142-93446289	-0.97214	0.0880568	Not Significant (22612)
chr2:187543243-187543789	-1.11426	0.0880746	Not Significant (22612)
chr1:224725901-224726480	-1.17919	0.0882246	Not Significant (22612)
chrX:130401653-130402150	-1.22546	0.0882741	Not Significant (22612)
chr12:127123057-127126592	1.00218	0.0883436	Not Significant (22612)
chr3:58058632-58059803	-0.99119	0.0883443	Not Significant (22612)
chr8:106036181-106036673	-1.27906	0.0884502	Not Significant (22612)
chr5:141475869-141476319	-1.38826	0.0884955	Not Significant (22612)
chr10:86755592-86756891	-0.807096	0.0885995	Not Significant (22612)
chr2:46541630-46545012	0.813092	0.0886334	Not Significant (22612)
chr7:80914723-80915081	-1.54674	0.0886533	Not Significant (22612)
chr5:148383512-148385355	-0.801629	0.0888011	Not Significant (22612)
chr12:121276609-121277414	1.0234	0.0889297	Not Significant (22612)
chr10:72319297-72322126	0.756269	0.0889628	Not Significant (22612)
chr8:143577891-143578865	1.22793	0.0890335	Not Significant (22612)
chr16:21185018-21185305	1.35592	0.0890421	Not Significant (22612)
chr8:23066905-23069472	0.804412	0.089053	Not Significant (22612)
chr20:470522-471497	-1.16292	0.0890607	Not Significant (22612)
chr17:75877018-75878807	0.976395	0.0891051	Not Significant (22612)
chr1:39575620-39577010	0.835004	0.0891077	Not Significant (22612)
chr5:71932792-71933304	-1.20782	0.0891452	Not Significant (22612)
chr8:32331754-32332582	1.24892	0.0891559	Not Significant (22612)
chr4:5710879-5713504	0.966802	0.0891634	Not Significant (22612)
chr11:8766917-8767743	-0.978959	0.0892718	Not Significant (22612)
chr5:132484197-132491271	0.851192	0.0893896	Not Significant (22612)
chr19:12610545-12611752	-0.937575	0.0894095	Not Significant (22612)
chr3:197873990-197875234	1.01838	0.0894577	Not Significant (22612)
chr11:69352439-69353052	-1.18068	0.0894777	Not Significant (22612)
chr15:42208032-42209072	-0.905112	0.0894834	Not Significant (22612)
chr3:29280603-29281525	-1.11271	0.0894888	Not Significant (22612)
chr7:157252828-157253299	-1.33615	0.0894892	Not Significant (22612)
chr8:25064363-25064856	-1.19425	0.0894981	Not Significant (22612)
chr22:41543854-41545292	0.980102	0.0895308	Not Significant (22612)
chr5:33828168-33828901	-1.08363	0.0895702	Not Significant (22612)
chr2:102064404-102065082	-1.30257	0.0896837	Not Significant (22612)
chr13:73870934-73871799	-1.06865	0.0898108	Not Significant (22612)
chr17:81848791-81849253	1.69605	0.0898275	Not Significant (22612)
chr9:73132016-73133287	-0.810408	0.0898787	Not Significant (22612)
chr17:48830848-48831450	1.16307	0.0899431	Not Significant (22612)
chr11:111602319-111602848	1.09188	0.0899745	Not Significant (22612)
chr12:111405771-111406324	0.876309	0.090006	Not Significant (22612)
chr8:90001375-90001924	-1.14514	0.0900226	Not Significant (22612)
chr12:120207893-120208290	1.62137	0.0900997	Not Significant (22612)
chr2:48344240-48344486	-1.49527	0.0901391	Not Significant (22612)
chr11:117098127-117099080	0.995412	0.0902521	Not Significant (22612)
chr19:4363177-4363992	1.17218	0.0903653	Not Significant (22612)
chr4:6709610-6709952	-1.16357	0.0904063	Not Significant (22612)
chr5:65034564-65036862	0.80544	0.090418	Not Significant (22612)
chr6:89985746-89986319	-1.1102	0.0905456	Not Significant (22612)
chr21:36385184-36385679	1.12623	0.0905595	Not Significant (22612)
chr12:103946730-103946989	1.64058	0.0906091	Not Significant (22612)
chr5:140238816-140239371	-1.20053	0.0906926	Not Significant (22612)
chr14:51240172-51240480	-1.26469	0.0906955	Not Significant (22612)
chr2:105396295-105399258	-0.759938	0.0906977	Not Significant (22612)
chr2:100988499-100989128	1.47276	0.090708	Not Significant (22612)
chr22:20585760-20586286	1.39588	0.0907512	Not Significant (22612)
chr7:87059448-87059806	1.21755	0.0907709	Not Significant (22612)
chr3:197478739-197479494	-1.05705	0.0908406	Not Significant (22612)
chr3:15427278-15427962	-1.15485	0.0908868	Not Significant (22612)
chr15:90401751-90402400	-1.06169	0.0909807	Not Significant (22612)
chr2:149648624-149649217	-1.09517	0.0909909	Not Significant (22612)
chr14:67816414-67816887	-1.13574	0.091015	Not Significant (22612)
chr15:58331772-58332119	-1.26969	0.0911206	Not Significant (22612)
chr1:11926314-11926729	-1.38763	0.0912406	Not Significant (22612)
chr8:25428579-25429661	1.13447	0.0912539	Not Significant (22612)
chr11:108929183-108929804	-1.43115	0.0912577	Not Significant (22612)
chr19:19405268-19406109	0.950073	0.0912843	Not Significant (22612)
chr7:42237559-42238324	-1.10987	0.0913148	Not Significant (22612)
chr17:40417638-40418048	1.20026	0.0913868	Not Significant (22612)
chr4:38995266-38996131	-0.968658	0.091431	Not Significant (22612)
chr1:198935319-198936230	-1.12843	0.0914841	Not Significant (22612)
chr16:55522822-55523346	-1.41741	0.0914968	Not Significant (22612)
chr12:51082236-51083966	0.826441	0.0915359	Not Significant (22612)
chr1:54406132-54406734	1.13734	0.091552	Not Significant (22612)
chr19:53881103-53882918	1.48608	0.0915802	Not Significant (22612)
chr17:17808994-17810970	0.984985	0.0915866	Not Significant (22612)
chr1:224654860-224655553	-1.22161	0.0916063	Not Significant (22612)
chr7:50837865-50838718	1.15721	0.0917539	Not Significant (22612)
chr1:210342959-210343697	-1.13399	0.0918392	Not Significant (22612)
chr22:37894954-37895399	-1.28597	0.0918986	Not Significant (22612)
chr4:15057476-15076149	-0.791734	0.0919111	Not Significant (22612)
chr2:203426535-203428124	0.878675	0.0919155	Not Significant (22612)
chr1:230066767-230068396	0.824425	0.0919639	Not Significant (22612)
chr13:113153801-113154074	-1.26861	0.0920694	Not Significant (22612)
chr9:89179454-89181096	0.852278	0.0921404	Not Significant (22612)
chr19:43588301-43589149	-1.23636	0.0921754	Not Significant (22612)
chr4:5794123-5794593	-1.52853	0.0922427	Not Significant (22612)
chr5:180585647-180586333	-1.34734	0.0922475	Not Significant (22612)
chr8:130997452-130998040	-1.28094	0.092384	Not Significant (22612)
chr22:41446469-41448984	0.794609	0.0924278	Not Significant (22612)
chr2:174035960-174036769	-1.16772	0.0924413	Not Significant (22612)
chrX:1591379-1591816	-1.43915	0.0925063	Not Significant (22612)
chr2:100996495-100996952	1.53573	0.0925203	Not Significant (22612)
chr6:73499666-73522067	0.629499	0.092559	Not Significant (22612)
chr1:33593372-33593856	-1.15277	0.0925749	Not Significant (22612)
chr12:54400005-54402395	-0.975646	0.0927369	Not Significant (22612)
chr8:18778449-18779521	-1.04212	0.092759	Not Significant (22612)
chr4:158913898-158914908	-0.974618	0.0928247	Not Significant (22612)
chr1:185316072-185316490	1.36003	0.0929151	Not Significant (22612)
chr7:140175473-140175985	0.931134	0.0929762	Not Significant (22612)
chr9:130238784-130239664	-1.18326	0.0930125	Not Significant (22612)
chrX:45738420-45738971	-1.13989	0.0930322	Not Significant (22612)
chr5:140345372-140346887	0.864075	0.0930654	Not Significant (22612)
chr19:44750079-44752019	-1.18028	0.0930763	Not Significant (22612)
chr9:127511787-127512445	-1.23852	0.0931129	Not Significant (22612)
chr3:136464622-136465162	-0.995166	0.0931286	Not Significant (22612)
chr8:26663183-26663562	-1.28183	0.0931514	Not Significant (22612)
chr11:122188825-122189442	-1.04392	0.0931651	Not Significant (22612)
chr5:95955914-95956635	0.996598	0.0931988	Not Significant (22612)
chr1:161157795-161160014	0.800018	0.0932024	Not Significant (22612)
chr3:100366105-100366936	-0.992879	0.0932412	Not Significant (22612)
chr2:184599384-184599841	1.53173	0.0932795	Not Significant (22612)
chr13:113409954-113411763	0.911041	0.0933124	Not Significant (22612)
chr14:91229721-91230464	1.12923	0.0933554	Not Significant (22612)
chr11:61827458-61828576	1.06349	0.0933589	Not Significant (22612)
chr5:149527939-149529359	-1.1159	0.0933644	Not Significant (22612)
chr11:65843596-65874588	0.785091	0.0933773	Not Significant (22612)
chr11:44568952-44569408	1.28198	0.0934127	Not Significant (22612)
chr10:100267374-100268380	-0.96279	0.0934833	Not Significant (22612)
chr10:25061883-25062679	1.20429	0.0934882	Not Significant (22612)
chr11:777236-777809	-1.29945	0.093508	Not Significant (22612)
chr5:135140622-135141354	-1.08031	0.0935369	Not Significant (22612)
chr15:92970798-92971696	-1.08827	0.0935521	Not Significant (22612)
chr1:155327086-155327880	-1.36279	0.0935815	Not Significant (22612)
chr2:20822105-20822461	-1.19472	0.0935831	Not Significant (22612)
chr3:160435432-160436146	1.12276	0.093591	Not Significant (22612)
chr22:40177744-40178220	-0.858317	0.0936518	Not Significant (22612)
chr9:27571851-27574174	0.738923	0.0937814	Not Significant (22612)
chr9:98223501-98223914	-1.24624	0.0938021	Not Significant (22612)
chr12:108734351-108734927	1.0731	0.0939043	Not Significant (22612)
chr12:107415679-107415991	-1.29323	0.0939129	Not Significant (22612)
chr8:89825856-89826321	1.2676	0.0939668	Not Significant (22612)
chr19:2232212-2232695	1.54748	0.0939784	Not Significant (22612)
chr6:131062981-131063754	0.91366	0.0940758	Not Significant (22612)
chr1:9200467-9201997	1.12616	0.094158	Not Significant (22612)
chr2:46345747-46346357	-1.36512	0.0942346	Not Significant (22612)
chr4:15038212-15038469	-1.31626	0.0943383	Not Significant (22612)
chr16:24701194-24701470	-1.32225	0.0943913	Not Significant (22612)
chr10:43436345-43437791	0.883184	0.0944894	Not Significant (22612)
chr7:94067513-94069864	0.819091	0.0944913	Not Significant (22612)
chr10:70232999-70233454	1.11815	0.0944991	Not Significant (22612)
chr15:32919937-32920369	-1.1596	0.0948684	Not Significant (22612)
chr17:68035332-68036909	0.799488	0.0948805	Not Significant (22612)
chr15:94206472-94206712	-1.53059	0.0948907	Not Significant (22612)
chr2:113283574-113285245	-0.947877	0.0949915	Not Significant (22612)
chr1:42462756-42463169	-1.33961	0.0950594	Not Significant (22612)
chr19:8444706-8445496	-1.00269	0.0951421	Not Significant (22612)
chr7:145624529-145625384	-0.977721	0.0952123	Not Significant (22612)
chr1:155913575-155913840	-1.25176	0.0952524	Not Significant (22612)
chr1:224668516-224668910	-1.5907	0.0953865	Not Significant (22612)
chr2:86216861-86217407	-1.07514	0.0953885	Not Significant (22612)
chr4:129093149-129093652	1.00156	0.095497	Not Significant (22612)
chr12:101697570-101697902	1.37476	0.0955229	Not Significant (22612)
chr3:197296539-197297327	-1.04496	0.0955512	Not Significant (22612)
chr9:136843216-136844406	1.1738	0.0956219	Not Significant (22612)
chr13:67222696-67223720	-0.870777	0.0956395	Not Significant (22612)
chr1:28575800-28582299	0.735322	0.0956711	Not Significant (22612)
chr5:33474619-33475199	1.2867	0.0956791	Not Significant (22612)
chr4:25938719-25939105	-1.27485	0.0957593	Not Significant (22612)
chr5:43280172-43281079	1.13155	0.0957612	Not Significant (22612)
chr7:128853986-128855277	1.04577	0.0957698	Not Significant (22612)
chr6:52517583-52518032	-1.05039	0.0958008	Not Significant (22612)
chr1:42935529-42936113	1.67149	0.0959451	Not Significant (22612)
chr8:30554581-30555378	-1.24215	0.0960049	Not Significant (22612)
chr4:76782062-76783308	-0.824218	0.0960914	Not Significant (22612)
chr8:30562115-30562796	-1.68126	0.0961435	Not Significant (22612)
chr8:119585945-119586540	-1.10793	0.0961973	Not Significant (22612)
chr1:44029890-44030585	1.00884	0.0962184	Not Significant (22612)
chr10:79268293-79268737	1.19175	0.0962622	Not Significant (22612)
chr8:130880794-130881189	-1.2982	0.0962651	Not Significant (22612)
chr10:29593122-29594970	-1.2063	0.0962857	Not Significant (22612)
chr10:25746744-25747671	-1.05166	0.0963112	Not Significant (22612)
chr10:58335557-58336056	1.2066	0.0963662	Not Significant (22612)
chr5:150705231-150706159	-1.08546	0.0964279	Not Significant (22612)
chr3:197898825-197914246	1.86189	0.0965305	Not Significant (22612)
chr6:157793994-157818275	0.764733	0.0966002	Not Significant (22612)
chr5:78646426-78647862	-1.12451	0.0966325	Not Significant (22612)
chr1:42705000-42705595	1.18018	0.0966934	Not Significant (22612)
chr5:36690211-36690507	-1.53995	0.0970254	Not Significant (22612)
chr3:46109998-46112159	-0.84586	0.0970534	Not Significant (22612)
chr3:52533212-52534328	0.967856	0.0970624	Not Significant (22612)
chr11:122197222-122197787	-1.07239	0.0971149	Not Significant (22612)
chr18:14976724-14977260	-1.5714	0.0973076	Not Significant (22612)
chr1:43946376-43947267	1.12947	0.0973383	Not Significant (22612)
chr11:65918382-65920182	0.848429	0.0973397	Not Significant (22612)
chr8:119832519-119833111	-0.925243	0.0973857	Not Significant (22612)
chr15:63067605-63070165	0.785256	0.0973964	Not Significant (22612)
chr7:134441461-134442146	-1.01896	0.0974395	Not Significant (22612)
chr10:87948187-87948705	-1.17993	0.097473	Not Significant (22612)
chr5:14509926-14511897	-0.797489	0.0974809	Not Significant (22612)
chr11:74398197-74398714	1.61881	0.0974864	Not Significant (22612)
chr11:63813265-63813789	1.20544	0.0975707	Not Significant (22612)
chr2:71934451-71935988	1.15438	0.0977307	Not Significant (22612)
chr7:17298238-17300254	0.825506	0.0977384	Not Significant (22612)
chr7:104973338-104974686	-0.985735	0.0978162	Not Significant (22612)
chr7:43694078-43694900	-1.07178	0.0979897	Not Significant (22612)
chr22:45607866-45609266	1.03296	0.0981002	Not Significant (22612)
chr10:73095453-73097288	0.862411	0.0981007	Not Significant (22612)
chr4:83010655-83011040	-1.40082	0.0983013	Not Significant (22612)
chr13:75481941-75482768	0.957599	0.0983907	Not Significant (22612)
chr5:154190232-154191003	0.996368	0.0984545	Not Significant (22612)
chr11:9003401-9004293	0.856565	0.0985551	Not Significant (22612)
chr7:100157926-100159003	-1.08502	0.0985681	Not Significant (22612)
chr3:40459236-40459755	1.20114	0.0986883	Not Significant (22612)
chr8:11494437-11495027	-1.21643	0.0987504	Not Significant (22612)
chr10:79183538-79184064	-1.23231	0.098846	Not Significant (22612)
chr3:133805732-133806104	1.26465	0.099036	Not Significant (22612)
chr15:63055825-63057680	1.00712	0.0992849	Not Significant (22612)
chr19:1746342-1748358	-0.966625	0.0993468	Not Significant (22612)
chr3:160449248-160449867	1.20816	0.0995023	Not Significant (22612)
chr3:141411861-141412370	-1.09326	0.0995887	Not Significant (22612)
chr19:51366006-51368407	-0.824667	0.0996473	Not Significant (22612)
chr22:41523588-41524074	-1.1885	0.0996493	Not Significant (22612)
chr1:31376923-31377358	1.49966	0.0997883	Not Significant (22612)
chr15:39918535-39921448	0.744775	0.0998161	Not Significant (22612)
chr1:40980784-40981348	1.11331	0.099994	Not Significant (22612)
chr10:74062955-74063360	-1.39462	0.100061	Not Significant (22612)
chr3:23805813-23806187	-1.29154	0.100078	Not Significant (22612)
chr1:207335580-207336207	-1.2146	0.100082	Not Significant (22612)
chr15:92986859-92987498	-1.22241	0.100087	Not Significant (22612)
chr13:114000148-114000483	1.22822	0.100102	Not Significant (22612)
chr6:45655974-45656442	-0.995356	0.100146	Not Significant (22612)
chr5:171420488-171421847	1.0946	0.100158	Not Significant (22612)
chr4:165378810-165379519	1.16049	0.100254	Not Significant (22612)
chr20:49242122-49243406	1.00083	0.10026	Not Significant (22612)
chr8:23050621-23066042	0.703079	0.100262	Not Significant (22612)
chr8:6547243-6548106	-1.14661	0.100269	Not Significant (22612)
chr3:43621653-43622072	1.26874	0.100442	Not Significant (22612)
chr17:2048600-2051751	0.902219	0.100462	Not Significant (22612)
chr4:15048084-15048519	-1.17598	0.100493	Not Significant (22612)
chr22:41381872-41382181	-1.19582	0.100507	Not Significant (22612)
chr8:22618944-22620216	1.25345	0.100538	Not Significant (22612)
chr2:69312677-69313360	-1.02953	0.100581	Not Significant (22612)
chr17:42609189-42609908	-0.967567	0.100595	Not Significant (22612)
chr15:63146749-63147870	1.10299	0.100665	Not Significant (22612)
chr12:127129694-127130610	0.904688	0.100684	Not Significant (22612)
chr2:196987509-196988444	-0.802836	0.100706	Not Significant (22612)
chr7:107942824-107943969	-0.957204	0.1008	Not Significant (22612)
chrX:49184446-49184779	1.92285	0.100853	Not Significant (22612)
chr5:38853488-38853835	-1.39444	0.100859	Not Significant (22612)
chr8:123503495-123504079	-1.24165	0.100881	Not Significant (22612)
chr2:172282429-172282664	1.51221	0.100909	Not Significant (22612)
chr3:33147209-33147521	-1.55504	0.10094	Not Significant (22612)
chr19:38223942-38224291	-1.7152	0.101012	Not Significant (22612)
chr15:68620552-68621244	-1.04745	0.101073	Not Significant (22612)
chr17:68445117-68445506	1.45346	0.10108	Not Significant (22612)
chr14:100690801-100693638	0.75727	0.101144	Not Significant (22612)
chr2:27032684-27033719	0.939969	0.101157	Not Significant (22612)
chr17:44190751-44191128	1.90158	0.101161	Not Significant (22612)
chr10:29597583-29600590	-0.794445	0.101181	Not Significant (22612)
chr2:159782738-159784002	-0.902154	0.101202	Not Significant (22612)
chr17:77140219-77141250	1.18177	0.101208	Not Significant (22612)
chr15:49620361-49622183	-0.794467	0.101227	Not Significant (22612)
chr2:231707916-231710839	0.758962	0.101264	Not Significant (22612)
chr2:231713043-231715625	0.909648	0.101313	Not Significant (22612)
chr3:128649317-128649934	1.60224	0.101461	Not Significant (22612)
chr7:45769634-45769920	-1.61929	0.101524	Not Significant (22612)
chr17:70137286-70138146	-0.939695	0.101545	Not Significant (22612)
chr6:131733250-131733851	-0.93715	0.101549	Not Significant (22612)
chr10:118755198-118755674	1.16652	0.101693	Not Significant (22612)
chr1:218496587-218497310	-1.04611	0.101758	Not Significant (22612)
chr17:48543377-48543904	-1.59229	0.101775	Not Significant (22612)
chr4:7939588-7939889	1.48473	0.101813	Not Significant (22612)
chrX:100643991-100644582	-0.90615	0.10189	Not Significant (22612)
chr6:30345030-30345497	1.45996	0.101972	Not Significant (22612)
chr18:2655269-2656116	0.95972	0.101983	Not Significant (22612)
chr20:62740273-62740947	-0.990871	0.102018	Not Significant (22612)
chr1:151611972-151612386	1.26215	0.102027	Not Significant (22612)
chr3:101724500-101724993	1.24707	0.102084	Not Significant (22612)
chr15:45198706-45199112	0.987874	0.102133	Not Significant (22612)
chr1:6701625-6702078	-1.06474	0.102307	Not Significant (22612)
chr5:136019576-136020743	-0.926757	0.102313	Not Significant (22612)
chr8:141308065-141308417	1.22874	0.102423	Not Significant (22612)
chr17:78358834-78360497	0.850948	0.102579	Not Significant (22612)
chr10:78952996-78953604	-1.32977	0.102681	Not Significant (22612)
chr6:142944070-142948070	0.783486	0.102688	Not Significant (22612)
chr2:105363575-105363948	-1.43593	0.102727	Not Significant (22612)
chr4:158857942-158858421	-1.25202	0.102915	Not Significant (22612)
chr5:96747843-96748263	1.34493	0.102937	Not Significant (22612)
chr11:122178543-122181697	-0.844064	0.102982	Not Significant (22612)
chr16:56989448-56989758	-1.01643	0.103113	Not Significant (22612)
chr8:93921060-93921586	-1.14974	0.103268	Not Significant (22612)
chr14:103695710-103696435	-1.23388	0.10327	Not Significant (22612)
chr4:38923005-38923280	-1.61967	0.103353	Not Significant (22612)
chr7:137953522-137954332	-1.0038	0.10338	Not Significant (22612)
chr19:51122549-51122830	-1.4812	0.103475	Not Significant (22612)
chr2:10375949-10376484	-1.29754	0.103477	Not Significant (22612)
chr1:119905239-119905716	-1.10067	0.103485	Not Significant (22612)
chr1:66545996-66546903	-1.08911	0.103562	Not Significant (22612)
chr11:64769659-64770305	1.29467	0.103635	Not Significant (22612)
chr12:89610955-89611434	-1.36134	0.103652	Not Significant (22612)
chr9:127568795-127569645	-1.0427	0.103659	Not Significant (22612)
chr5:140311548-140312854	-0.898361	0.103668	Not Significant (22612)
chr5:96771800-96772786	-0.970162	0.103688	Not Significant (22612)
chr8:61493653-61495598	-0.891784	0.103754	Not Significant (22612)
chr2:201696016-201697062	-0.888384	0.103813	Not Significant (22612)
chr11:32989425-32989836	-1.66079	0.103833	Not Significant (22612)
chr1:23976484-23977195	1.2328	0.103862	Not Significant (22612)
chr9:136719662-136721045	1.36306	0.103892	Not Significant (22612)
chr1:153923261-153923566	-1.19861	0.103909	Not Significant (22612)
chr17:42517492-42518943	-0.779293	0.103909	Not Significant (22612)
chr15:72191449-72202921	0.750813	0.103993	Not Significant (22612)
chr15:62769554-62769938	-1.08099	0.104045	Not Significant (22612)
chr19:14411386-14416722	0.794189	0.104052	Not Significant (22612)
chr22:40370541-40371090	1.26309	0.104123	Not Significant (22612)
chr11:62804835-62805814	0.784737	0.104139	Not Significant (22612)
chr11:65615655-65616087	1.21191	0.104294	Not Significant (22612)
chr19:46788201-46788873	0.843858	0.104489	Not Significant (22612)
chr12:62725086-62725463	-1.5452	0.104504	Not Significant (22612)
chr2:99880062-99881516	0.803224	0.10462	Not Significant (22612)
chr2:200787458-200787841	-1.00989	0.104666	Not Significant (22612)
chr3:128923449-128924030	-1.37486	0.104717	Not Significant (22612)
chr3:141450144-141451978	-0.798517	0.104787	Not Significant (22612)
chr2:27057094-27057948	-1.16555	0.104793	Not Significant (22612)
chr15:52100457-52101107	1.04289	0.10482	Not Significant (22612)
chr11:61332851-61333431	0.961923	0.104895	Not Significant (22612)
chr12:56636025-56636590	-1.14791	0.104937	Not Significant (22612)
chr14:54565060-54568533	0.696363	0.104952	Not Significant (22612)
chr10:79136793-79137168	-1.31507	0.104972	Not Significant (22612)
chr1:167714141-167714736	1.12754	0.104978	Not Significant (22612)
chr2:33152414-33155030	-0.852989	0.104985	Not Significant (22612)
chr5:137916725-137917718	-0.989401	0.105057	Not Significant (22612)
chr1:230103705-230105630	0.927253	0.105113	Not Significant (22612)
chr2:56878169-56879111	1.11665	0.105286	Not Significant (22612)
chr19:54461157-54465569	0.750784	0.105299	Not Significant (22612)
chr15:83287946-83288305	1.82678	0.105522	Not Significant (22612)
chr2:175069383-175070841	-1.00514	0.105563	Not Significant (22612)
chr1:16644528-16644920	-0.984107	0.105613	Not Significant (22612)
chr19:41247370-41248044	1.19462	0.105733	Not Significant (22612)
chr14:73391039-73391789	-1.10866	0.105822	Not Significant (22612)
chr20:35319021-35321044	-0.882173	0.105917	Not Significant (22612)
chr7:112452534-112452820	2.07947	0.105935	Not Significant (22612)
chr2:215384165-215385596	-0.94286	0.105989	Not Significant (22612)
chr1:94541248-94542386	0.945369	0.106073	Not Significant (22612)
chr7:101252042-101252683	-0.978042	0.106107	Not Significant (22612)
chr2:203802542-203803655	-0.937834	0.106108	Not Significant (22612)
chr17:82080807-82081267	-1.75015	0.106212	Not Significant (22612)
chr5:14222586-14223381	1.07149	0.106214	Not Significant (22612)
chrX:37349320-37349559	1.19295	0.106238	Not Significant (22612)
chr17:62819725-62820237	-0.945488	0.106244	Not Significant (22612)
chr7:152116087-152116495	-1.30448	0.106256	Not Significant (22612)
chr20:24992526-24993096	1.09403	0.106282	Not Significant (22612)
chrX:24150035-24150675	1.12223	0.10632	Not Significant (22612)
chr7:101123984-101124918	-1.10036	0.106395	Not Significant (22612)
chr3:37059350-37059818	-1.66091	0.106563	Not Significant (22612)
chr2:144481109-144481419	1.3314	0.106738	Not Significant (22612)
chr7:25107858-25120083	0.730297	0.106775	Not Significant (22612)
chr3:56625834-56627166	-0.882915	0.106841	Not Significant (22612)
chr2:101471971-101472596	1.44979	0.106844	Not Significant (22612)
chr20:529282-529698	1.36076	0.106859	Not Significant (22612)
chr9:110115141-110116934	0.834808	0.106933	Not Significant (22612)
chr2:117980432-117980929	-1.2083	0.106973	Not Significant (22612)
chr1:19332367-19332929	1.62931	0.107016	Not Significant (22612)
chr13:74210337-74211594	-0.898337	0.107112	Not Significant (22612)
chr2:160406706-160407239	-1.08434	0.107162	Not Significant (22612)
chr22:30325075-30326207	0.94096	0.107198	Not Significant (22612)
chr10:24446705-24447258	-1.0737	0.107202	Not Significant (22612)
chr14:58199632-58200479	-0.826058	0.10736	Not Significant (22612)
chr11:12673889-12674903	1.01454	0.107373	Not Significant (22612)
chr10:133440826-133441589	-1.92841	0.10742	Not Significant (22612)
chr7:5822862-5823112	-1.57861	0.107496	Not Significant (22612)
chr1:33946369-33946885	-1.4886	0.107655	Not Significant (22612)
chr2:218567806-218570912	0.778134	0.107719	Not Significant (22612)
chr18:45802814-45803731	-0.841588	0.107735	Not Significant (22612)
chr2:203014161-203015133	0.920965	0.107817	Not Significant (22612)
chr17:48472238-48472679	-1.27999	0.107847	Not Significant (22612)
chr12:54356609-54356851	1.50284	0.107878	Not Significant (22612)
chr19:52031085-52031882	-1.08408	0.107915	Not Significant (22612)
chr5:179820126-179823363	0.755736	0.107989	Not Significant (22612)
chr14:26841146-26842558	-1.05919	0.107989	Not Significant (22612)
chr16:9078832-9079250	1.08606	0.108039	Not Significant (22612)
chr9:110254929-110258770	0.708324	0.108161	Not Significant (22612)
chr7:33868286-33869047	-1.22144	0.108162	Not Significant (22612)
chr1:8852211-8853368	0.9785	0.108203	Not Significant (22612)
chr11:64251381-64251769	1.21734	0.108213	Not Significant (22612)
chr9:33329378-33329727	-1.1145	0.108233	Not Significant (22612)
chr21:38306348-38306944	-1.11339	0.108301	Not Significant (22612)
chr10:63161039-63164489	-0.78569	0.108331	Not Significant (22612)
chr1:154607847-154608564	1.03369	0.108346	Not Significant (22612)
chr8:13125688-13127240	-0.984846	0.108367	Not Significant (22612)
chr3:184338469-184339206	0.93295	0.108542	Not Significant (22612)
chr12:65822621-65823392	-0.999014	0.108647	Not Significant (22612)
chr3:197038886-197039388	-1.38516	0.108649	Not Significant (22612)
chr1:223714653-223715849	-1.13435	0.108675	Not Significant (22612)
chr17:82069145-82069860	-1.25281	0.108709	Not Significant (22612)
chr1:152001335-152001784	-1.29256	0.108734	Not Significant (22612)
chr10:33283067-33283338	-1.47262	0.108775	Not Significant (22612)
chr16:10944106-10944900	0.967589	0.108803	Not Significant (22612)
chr10:79132913-79134394	-0.880191	0.108822	Not Significant (22612)
chr10:79068809-79069290	0.942417	0.108926	Not Significant (22612)
chr3:55202966-55203470	-1.12501	0.108928	Not Significant (22612)
chr8:65633972-65634631	-0.891924	0.109267	Not Significant (22612)
chr6:27892268-27894868	0.752809	0.10936	Not Significant (22612)
chr6:159692669-159693852	0.808671	0.109374	Not Significant (22612)
chr2:38515606-38515997	1.15421	0.109465	Not Significant (22612)
chr2:197477720-197478676	-0.994139	0.109673	Not Significant (22612)
chr12:6763714-6764876	-0.915261	0.109717	Not Significant (22612)
chr11:12881691-12882054	1.83173	0.109717	Not Significant (22612)
chr7:30168940-30171657	0.801062	0.109739	Not Significant (22612)
chrX:22010233-22012179	-0.894028	0.109824	Not Significant (22612)
chr4:26447750-26448828	-1.0002	0.109887	Not Significant (22612)
chr11:69048807-69049237	1.16519	0.109928	Not Significant (22612)
chr9:136362223-136364737	0.7919	0.109935	Not Significant (22612)
chr16:87317008-87318089	-0.945266	0.109939	Not Significant (22612)
chr3:149365709-149379295	0.566325	0.109952	Not Significant (22612)
chr1:9356626-9357267	-1.25096	0.110008	Not Significant (22612)
chr12:47772955-47773510	1.22914	0.11004	Not Significant (22612)
chrX:10239732-10241016	1.25588	0.110051	Not Significant (22612)
chr9:110244164-110245057	1.03363	0.110084	Not Significant (22612)
chr12:48865594-48866072	0.869811	0.110094	Not Significant (22612)
chr1:111716226-111716939	-1.00181	0.110098	Not Significant (22612)
chr19:5710604-5711247	1.79357	0.110118	Not Significant (22612)
chr8:61529302-61532812	-0.74871	0.110253	Not Significant (22612)
chr15:73684253-73684751	1.15932	0.110291	Not Significant (22612)
chr1:158104449-158104891	1.2515	0.110411	Not Significant (22612)
chr11:123047334-123047899	1.50499	0.110457	Not Significant (22612)
chr7:139675837-139676286	1.20509	0.110487	Not Significant (22612)
chr1:94247586-94248066	-1.21528	0.110641	Not Significant (22612)
chr2:217105133-217107027	-0.713893	0.110667	Not Significant (22612)
chr2:33179216-33180369	-1.28375	0.110943	Not Significant (22612)
chr11:64640614-64641173	1.17227	0.110954	Not Significant (22612)
chr5:140334491-140335225	1.13219	0.110975	Not Significant (22612)
chr4:39824548-39824788	-1.19739	0.111028	Not Significant (22612)
chr12:31518390-31519159	-0.888593	0.111071	Not Significant (22612)
chr5:149494010-149494785	-1.0656	0.111156	Not Significant (22612)
chr5:55850883-55851519	-1.03905	0.111455	Not Significant (22612)
chr2:190606976-190607796	0.900175	0.111459	Not Significant (22612)
chr5:98785735-98799778	0.638029	0.111462	Not Significant (22612)
chr9:4292829-4294147	-0.826286	0.111501	Not Significant (22612)
chr1:205211271-205211879	0.924176	0.111552	Not Significant (22612)
chr3:45166902-45168802	-0.718215	0.111552	Not Significant (22612)
chr17:68435755-68436111	-1.29104	0.111621	Not Significant (22612)
chr10:80453720-80454457	1.11354	0.111783	Not Significant (22612)
chr2:196278380-196278967	0.933025	0.111815	Not Significant (22612)
chr3:45179186-45182184	-0.720759	0.111844	Not Significant (22612)
chr12:54384042-54384461	1.29977	0.11186	Not Significant (22612)
chr2:120749522-120750863	1.18104	0.111902	Not Significant (22612)
chr7:25121051-25125886	0.736369	0.111902	Not Significant (22612)
chr8:29341269-29342047	1.21569	0.111942	Not Significant (22612)
chr21:32596770-32597339	0.998234	0.111962	Not Significant (22612)
chr14:100305883-100306849	1.29314	0.112061	Not Significant (22612)
chr19:45530345-45530881	-1.22385	0.112074	Not Significant (22612)
chr11:65901622-65902469	0.973145	0.112091	Not Significant (22612)
chr2:36355449-36358098	0.755969	0.112123	Not Significant (22612)
chr1:153586984-153587474	1.61284	0.112153	Not Significant (22612)
chr11:118622195-118622527	-1.2945	0.112337	Not Significant (22612)
chr4:70814252-70815609	-1.02061	0.112382	Not Significant (22612)
chrX:1339646-1340087	-1.36728	0.112406	Not Significant (22612)
chr20:41309744-41310008	-1.09027	0.112444	Not Significant (22612)
chr17:28571327-28571814	-1.36575	0.112459	Not Significant (22612)
chr11:17207715-17208378	-1.01364	0.112495	Not Significant (22612)
chr5:14231951-14232364	1.52583	0.112535	Not Significant (22612)
chr15:52143796-52144263	-1.20347	0.112542	Not Significant (22612)
chr5:91377721-91384056	-0.696907	0.112615	Not Significant (22612)
chr12:25961929-25963379	-0.89582	0.112666	Not Significant (22612)
chr3:9946468-9947344	-1.41066	0.112718	Not Significant (22612)
chr19:58388152-58390484	0.87786	0.112769	Not Significant (22612)
chr3:52409806-52410138	1.35988	0.112856	Not Significant (22612)
chr12:124390737-124391129	-1.20214	0.112876	Not Significant (22612)
chr17:16013567-16014249	-1.02497	0.112896	Not Significant (22612)
chr2:222946020-222948469	-0.783534	0.112941	Not Significant (22612)
chr21:37522174-37522665	-1.27161	0.112949	Not Significant (22612)
chr13:91355746-91356868	0.870103	0.11297	Not Significant (22612)
chr16:51636894-51637898	1.16265	0.112976	Not Significant (22612)
chr10:79173477-79173761	-1.4496	0.113039	Not Significant (22612)
chr15:67077471-67078217	-1.14168	0.113105	Not Significant (22612)
chr8:128034476-128035636	0.990765	0.113128	Not Significant (22612)
chr7:78019849-78020215	-1.27833	0.113191	Not Significant (22612)
chr20:45957740-45958666	1.15578	0.113228	Not Significant (22612)
chr3:150462554-150463108	-1.08702	0.113545	Not Significant (22612)
chr1:35185222-35186866	-0.820566	0.113621	Not Significant (22612)
chr10:31532325-31532734	-1.5272	0.113769	Not Significant (22612)
chr19:3557131-3558527	0.806973	0.11377	Not Significant (22612)
chr9:5450302-5450754	-1.00319	0.113824	Not Significant (22612)
chrX:49043121-49043538	1.17194	0.114039	Not Significant (22612)
chr7:121529782-121530757	-0.980385	0.114066	Not Significant (22612)
chr4:15039766-15040192	-1.12305	0.114131	Not Significant (22612)
chr2:54976593-54977326	0.970935	0.114221	Not Significant (22612)
chr1:228457376-228458611	0.741557	0.114234	Not Significant (22612)
chr6:159594633-159595753	-0.860433	0.114296	Not Significant (22612)
chr9:136118260-136119449	-1.16115	0.11436	Not Significant (22612)
chr5:151664449-151664823	1.46778	0.114367	Not Significant (22612)
chr5:134151112-134152391	-0.896133	0.114519	Not Significant (22612)
chr1:111733353-111735036	-0.730547	0.114592	Not Significant (22612)
chr3:197894098-197895875	0.924863	0.114594	Not Significant (22612)
chr7:50759525-50759812	-1.42656	0.114715	Not Significant (22612)
chr6:71420622-71420942	1.17062	0.114724	Not Significant (22612)
chr12:131710400-131711302	-0.874325	0.114732	Not Significant (22612)
chr12:89662116-89664765	-0.837148	0.114735	Not Significant (22612)
chr2:105357112-105359344	-0.803574	0.114775	Not Significant (22612)
chr10:62055846-62056565	-1.22079	0.114782	Not Significant (22612)
chr1:170662825-170663400	-1.29441	0.114886	Not Significant (22612)
chr9:110247357-110248738	0.903314	0.115113	Not Significant (22612)
chr2:70553593-70554275	0.975743	0.115159	Not Significant (22612)
chr16:69106013-69106590	1.01819	0.115164	Not Significant (22612)
chr17:72970807-72971143	-1.19679	0.115182	Not Significant (22612)
chr4:39457292-39457714	1.1777	0.115436	Not Significant (22612)
chr19:42121830-42122630	-1.13683	0.115459	Not Significant (22612)
chr2:46769027-46771125	-0.844749	0.115603	Not Significant (22612)
chr10:29612576-29613463	-0.955855	0.115655	Not Significant (22612)
chr3:23667279-23668931	1.07249	0.115676	Not Significant (22612)
chr5:43312190-43313758	0.78983	0.115684	Not Significant (22612)
chr1:19256895-19257781	1.2089	0.115697	Not Significant (22612)
chr7:91263997-91264846	0.887886	0.115759	Not Significant (22612)
chr1:143720125-143720631	1.24621	0.115859	Not Significant (22612)
chr2:33145606-33146424	-0.906556	0.11586	Not Significant (22612)
chr21:46228114-46229023	1.14639	0.115963	Not Significant (22612)
chr15:64961308-64961927	-1.29723	0.116051	Not Significant (22612)
chr13:48037538-48038188	1.0044	0.116109	Not Significant (22612)
chr1:146037964-146038691	0.961458	0.11615	Not Significant (22612)
chr15:40470472-40471296	-1.17304	0.116183	Not Significant (22612)
chr5:65199000-65199335	-1.20426	0.116241	Not Significant (22612)
chr13:39527976-39528363	-1.27464	0.116246	Not Significant (22612)
chr12:57771296-57772863	0.800751	0.116292	Not Significant (22612)
chr5:173891921-173892357	-1.30787	0.116352	Not Significant (22612)
chr11:96306568-96308213	-0.859675	0.116384	Not Significant (22612)
chr7:102973060-102973433	-1.0084	0.116444	Not Significant (22612)
chr1:12166825-12167416	0.86179	0.116564	Not Significant (22612)
chr13:27171167-27172349	0.919303	0.116671	Not Significant (22612)
chr19:18000925-18001421	1.04767	0.116672	Not Significant (22612)
chr1:10528617-10529367	-0.986833	0.116771	Not Significant (22612)
chr2:177215786-177218770	-0.71676	0.1169	Not Significant (22612)
chr8:61527992-61529149	-0.853659	0.117061	Not Significant (22612)
chr7:139679979-139684282	0.763735	0.117103	Not Significant (22612)
chr7:20219632-20221882	-0.838164	0.117177	Not Significant (22612)
[truncated: 21,480 more rows]

## Sheet: Figure 2d
Enriched ETS1 dependent GOs
ETS1 and p52 dependent upregulated DEG GO terms	pvalue	-log10pvalue
Positive Regulation of 1-Phosphatidylinositol-3-Kinase Activity	0.00725	2.13966
regulation of vascular endothelial growth factor production (GO:0010574)	0.00716	2.14509
positive regulation of p38MAPK cascade (GO:1900745)	0.00529	2.27654
Positive Regulation of Glial Cell Proliferation	0.00237	2.62525
positive regulation of cell motility (GO:2000147)	0.00102	2.9914
positive regulation of cell migration (GO:0030335)	0.00075	3.12494
regulation of receptor signaling pathway via JAK-STAT (GO:0046425)	0.000237	3.62525
ETS1 dependent and p52 independent upregulated DEG GO terms	pvalue	-log10pvalue
serine phosphorylation of STAT protein (GO:0042501)	0.0087	2.06048
pyridine-containing compound metabolic process (GO:0072524)	0.00759	2.11976
pyridine nucleotide metabolic process (GO:0019362)	0.00628	2.20204
positive regulation of cell population proliferation (GO:0008284)	0.00574	2.24109
angiogenesis (GO:0001525)	0.00256	2.59176
long-chain fatty acid metabolic process (GO:0001676)	0.00103	2.98716
unsaturated fatty acid metabolic process (GO:0033559)	0.000833	3.07935

## Sheet: Figure 3a
ETS1 and NFKB2 KD Proliferation assay
	Number of cells relative to 0h treatment
U-87 MG	Untreated 0h			TWEAK 0h			Untreated 24h			TWEAK 24h			Untreated 48h			TWEAK 48h
	Biological rep 1	Biological rep 2	Biological rep 3	Biological rep 1	Biological rep 2	Biological rep 3	Biological rep 1	Biological rep 2	Biological rep 3	Biological rep 1	Biological rep 2	Biological rep 3	Biological rep 1	Biological rep 2	Biological rep 3	Biological rep 1	Biological rep 2	Biological rep 3
Control	1	1	1	1	1	1	1.18	2.08	1.68	1.95	2.42	2.02	2.87	2.97	3.07	4.31	4.08	3.92
NFKB2 KD guide #1	1	1	1	1	1	1	1.06	1.39	1.52	1.13	1.24	1.61	2.29	2.13	2.5	2.19	2.28	2.89
NFKB2 KD guide #2	1	1	1	1	1	1	1.38	1.12	1.42	1.08	1.29	1.52	2.49	2.37	2.61	2.58	2.41	2.95
ETS1 KD guide #1	1	1	1	1	1	1	1.67	1.15	1.23	2.06	1.35	1.08	3.46	2.05	1.79	3.58	2.2	1.85
ETS1 KD guide #2	1	1	1	1	1	1	1.19	1.63	1.54	1.11	1.62	1.81	2.64	1.85	2.22	2.66	2.14	2.43
	Number of cells relative to 0h treatment
U-251 MG	Untreated 0h			TWEAK 0h			Untreated 24h			TWEAK 24h			Untreated 48h			TWEAK 48h
	Biological rep 1	Biological rep 2	Biological rep 3	Biological rep 1	Biological rep 2	Biological rep 3	Biological rep 1	Biological rep 2	Biological rep 3	Biological rep 1	Biological rep 2	Biological rep 3	Biological rep 1	Biological rep 2	Biological rep 3	Biological rep 1	Biological rep 2	Biological rep 3
Control	1	1	1	1	1	1	2.4	3.2	2.59	2.29	4.09	3.9	3.53	3.8	4.81	4.5	5.51	5.51
NFKB2 KD guide #1	1	1	1	1	1	1	1.69	1.74	1.12	1.53	1.12	1.42	2.06	1.47	1.3	2.22	1.59	1.54
NFKB2 KD guide #2	1	1	1	1	1	1	1.5	1.03	1.44	1.21	1.71	1.62	2.07	2.39	1.62	1.61	2.31	1.88
ETS1 KD guide #1	1	1	1	1	1	1	1.36	2.35	1.94	1.68	2.29	2.87	1.71	2.35	2.99	2.26	2.23	4.34
ETS1 KD guide #2	1	1	1	1	1	1	1.86	1.47	1.82	1.16	1.66	1.35	2.46	1.55	2.09	2.05	2.36	2.28

## Sheet: Figure 3b
ETS1 and NFKB2 KD invasion assay
U-87 MG	Average number of invaded cells/frame
	Untreated			TWEAK
	Biological rep 1	Biological rep 2	Biological rep 3	Biological rep 1	Biological rep 2	Biological rep 3
Control	198.6	277	307.8	415.4	360.6	496.2
NFKB2 KD guide #1	209.6	233.6	219.4	228.2	261.8	261
NFKB2 KD guide #2	249.6	231.6	214.6	268	249.8	243.6
ETS1 KD guide #1	205.2	264.4	263.6	218.2	306.4	262.2
ETS1 KD guide #2	200	292.6	242.6	260.6	334.6	289
U-251 MG	Average number of invaded cells/frame
	Untreated			TWEAK
	Biological rep 1	Biological rep 2	Biological rep 3	Biological rep 1	Biological rep 2	Biological rep 3
Control	140.8	175.2	163	214.6	323.6	295.4
NFKB2 KD guide #1	108.6	111.6	119.8	128.4	124	135.6
NFKB2 KD guide #2	150.2	108.2	111.8	118.6	134	118.2
ETS1 KD guide #1	149.8	154	141.4	113.6	167.2	176.5
ETS1 KD guide #2	110.2	130.8	188	151	146.2	193

## Sheet: Figure 3c
In vivo tumour growth	Tumour Volume (mm3)
	Overexpression Control + CRISPR Control				TWEAK Overexpression + CRISPR Control				TWEAK Overexpression + ETS1 KD				TWEAK Overexpression + NFKB2 KD
Days	Biological rep 1	Biological rep 2	Biological rep 3	Biological rep 4	Biological rep 1	Biological rep 2	Biological rep 3	Biological rep 4	Biological rep 1	Biological rep 2	Biological rep 3	Biological rep 4	Biological rep 1	Biological rep 2	Biological rep 3	Biological rep 4
0	0	0	0	0	0	0	0	0	0	0	0	0	0	0	0	0
5	88.34	83.58	74.35	51.31	61.21	52.01	49.34	56.98	24.35	22.81	47.97	26.23	44.02	48.52	22.41	28.98
8	59.34	62.32	55.46	39	37.78	40.43	37.67	47.04	31.55	22.46	18.24	43.91	29.13	39.16	28.9	40.76
10	49.24	46.39	60.18	40.07	46.81	62.75	48.56	50.04	38.08	31.53	27.83	70.75	27.73	34.67	64.88	44.44
13	51.78	53.47	48.16	40.19	76.11	66.54	50.85	60.51	44.15	35.26	35.75	70.01	61.48	49.11	71.97	52.91
15	55.17	67.13	54.45	43.45	78.31	81.67	53.74	58.68	41.15	51.45	50.96	68.85	41.32	56.78	62.03	50.54
18	55.38	66.35	65.8	44.56	92.08	94.75	86.38	90.83	57.21	46.39	46.73	83.58	53.34	63.31	70.89	71.67
20	94.23	87.82	83.53	50.48	93.35	114.92	89.37	110.79	76.43	53.28	57.67	94.37	68.83	101.45	94.61	86.48
23	101.06	114.08	98.49	72.44	141.4	252.01	133.81	145.94	249.54	73.5	113.25	144.05	112.54	140.37	131.92	128.56
25	144	144	126.71	87.5	207.82	288.6	161.27	204.36	247.14	85.6	152.12	197.26	169.59	187.15	160.41	201.3
28	181.96	183.29	170.74	112.64	301.07	491.88	210.54	368.08	414.18	141.15	227.46	241.36	251.18	261.82	228.89	290.79
30	228.03	240.3	228.05	151.43	548.99	653.95	313.25	482.65	541.87	206.05	351.3	366.14	280.74	332.31	306.19	507.24
33	323.97	341.54	324.54	149.32	565.02	855.63	571.07	622.98	800.74	257.5	550.19	679.22	471.42	534.74	457.46	751.3
35	473.85	463.28	416.55	167.24	823.41	1438.02	779.84	769.95	917.43	347.93	705.65	744.97	630.8	694.9	543	883.29

## Sheet: Figure 5b
shIRE1α Proliferation
	Number of cells relative to 0h treatment
U-87 MG	Untreated 0h			TWEAK 0h			Untreated 24h			TWEAK 24h			Untreated 48h			TWEAK 48h
	Biological rep 1	Biological rep 2	Biological rep 3	Biological rep 1	Biological rep 2	Biological rep 3	Biological rep 1	Biological rep 2	Biological rep 3	Biological rep 1	Biological rep 2	Biological rep 3	Biological rep 1	Biological rep 2	Biological rep 3	Biological rep 1	Biological rep 2	Biological rep 3
Control	1	1	1	1.28	1.3	1.28	2.58	1.93	1.69	1	1	1	3.09	1.95	1.44	3.57	3.06	2.8
shIRE1α #1	1	1	1	0.95	1.11	1.12	1.25	1.33	1.29	1	1	1	0.95	0.67	1.1	0.92	1.09	1.35
shIRE1α #2	1	1	1	1.23	1.26	1.19	1.44	1.49	1.5	1	1	1	1.42	1.34	1.14	1.48	1.72	1.5
	Number of cells relative to 0h treatment
U-251 MG	Untreated 0h			TWEAK 0h			Untreated 24h			TWEAK 24h			Untreated 48h			TWEAK 48h
	Biological rep 1	Biological rep 2	Biological rep 3	Biological rep 1	Biological rep 2	Biological rep 3	Biological rep 1	Biological rep 2	Biological rep 3	Biological rep 1	Biological rep 2	Biological rep 3	Biological rep 1	Biological rep 2	Biological rep 3	Biological rep 1	Biological rep 2	Biological rep 3
Control	1	1	1	1.46	2.52	1.98	2.4	3.11	2.58	1	1	1	2.28	3.88	2.2	4.16	5.86	3.7
shIRE1α #1	1	1	1	0.68	1.17	1.23	1.42	1.52	1.5	1	1	1	0.95	1.03	1.2	0.95	1.06	1.13
shIRE1α #2	1	1	1	1.74	1.62	1.51	1.82	1.97	1.66	1	1	1	1.7	1.97	1	1.89	2.12	1.6

## Sheet: Figure 5c
shIRE1α Invasion
U-87 MG	Average number of invaded cells/frame
	Untreated			TWEAK
	Biological rep 1	Biological rep 2	Biological rep 3	Biological rep 1	Biological rep 2	Biological rep 3
Control	172.6	165.6	154.2	210.6	258.2	241.6
shIRE1α #1	76.8	89.6	91.4	83.6	96.4	107.2
shIRE1α #2	92.4	95	106.6	122.4	111.4	99.2
U-251 MG	Average number of invaded cells/frame
	Untreated			TWEAK
	Biological rep 1	Biological rep 2	Biological rep 3	Biological rep 1	Biological rep 2	Biological rep 3
Control	289.6	263.2	259	532	331.8	392.8
shIRE1α #1	222.2	219.75	189.2	262.75	226.8	179.8
shIRE1α #2	311.6	234	251.8	266.8	246.4	303.25
